# Supplementary material for: miRNA Repertoires of Demosponges Stylissa carteri and Xestospongia testudinaria
Source: PLoS One. 2016 Feb 12;11(2):e0149080. doi: 10.1371/journal.pone.0149080 (PMC4752309; doi:10.1371/journal.pone.0149080)
Supplement: S2 File — (FA) [file pone.0149080.s010.fa]

>Aqu_Ago1
TSSSSFPPPRPGVGTLGRPIVLQTNHFPIKFPTKGLYHYDVTLKPDTCPRRINRAVIKEIEKKYRE-LQGILLAYDGTKNIYTSKPLPRSKVPLKLD---EDKEKKFEVIIKVVGSIPLDVLSQLSTVHTTSSDVQAIQGLDIVLRTLPSMSFVTVGRSFFTPPTGRGHPLGGGREAWTGYYQSVRPSMWTITLNLDVSNTAFYKEQPVLEFLKEVLDESIRQSSLTDAQRRQFAKDIKGLKVKVTHLA-YPRKYKVKDITQKSSRDLFF---DCDGQQTSVVDYFKSKHGKPLRYPDLPCLHMEGKNPHIYIPMEYCEVL-GQKCNKKLTPEQTSAMIRHTAKPAYERQKQIMEKIHGAHFDGDEYLKNFGIKVSKRMSEVAGRVLDPPKMEVG--EKRSVEPRNGSWDTRGKSFWHGISIKKWGIITARYF-----NDINVFASELSKASNEKRMRMPPPIEIYTFKP-RDDLEHILR---TKFAGCDIVIVILDGKQPTYNEVKRVGDNTVGIRTQCVLFKNACKPNTATMSNICLKINSKLGGTNSI--PNYEKPWESSPFIIFGADVTHPAPNDKRSPSLAAVTASMDENAMDYRAKVKVLKHRQEVIDELAGIVKEMLLKFYRKNKCKPQRIIFYRDGVSEGQFKEVILNEVAAIQKACLSLPGDYKPGITFLVVQKRHHTRLFCTDRRDQEGKAGNVPPGTTVDTDITHPREFDFFLCSHAGIQGTSKPAHYHVLWDDNRFSADELQALTYKLCHCFVRCNRSVSYPAPTYYSHLAAFRARYTLQDWEEKSDTDSFSYSSEDISKMEEAIKVNEFLQDSMYYV
>Aqu_Ago2
TPSSLQPPPRPNFGQIGRPIGLRANHFQVKIPTSTLYHYDVAIHPDKCPRRVNREIIEALIQTRKDYFEEQHPVFDGKKNLYSRKPLPIGRVEITVTLGGDNRERAFKVSVKYVAQVNLALLDSVLRGESLPIPFESIQALDVVMRHLPSMTYTPVGRSFFAPPEGEPYTLGNGREVWFGFHQSIRPSMWKMMMNIDVSATAFYKRQCVLDFVHEVLDL--------DSD------------VEVTHTGPIRRKYRVCNVTRRPASAQTFPLQNGDVFDCSVVQYFKEKYHIDLQYPFLPCLQVGQEKKHTYLPLEVCDLVPGQRCIKKLSEMQTSRMIKATSRTAPDRETEINRLVARANFNADPYVQDFGISVDTKMVTVTGRVLPPPKLQYGGKARVQALPDRGVWDMRGKQFHFGVEVSVWAIIIFTSVKQCPEEKLRNFVFQLRKISQDAGMPFRRDPQFVRYIQRVEAVEPLFRQLLTEMEGLQLILVVLPGKTPVYAEVKRVGDTLLGVATQCVQTRNVNRTSPQTLSNLCLKINVKLGGINSIIVPNMRPPIFREPVIFMGADVTHPPAGDEKKPSIAALVASMDAHPSRYSATVRIQQHRQELISELAAMVREMLIEFYKSTRFKPQRIIFYRDGVSEGQFLQVLSHELASIRLACRKLEDGYQPGISFIVVQKRHHTRLFCSDDRDKVGKSGNIPAGTTVDVGITHPTEFDFFLCSHAGVQGTSRPSHYHVLWDDNGFTADDLQCLTYQLCHTYVRCTRSVSYPAPAYYAHLVAFRARYHLQDREDRSGDGSSASQQSEEALMAQAVKIHEGMCNVMYFA
>Ath_Ago1
SQAIAFFPMRPGKGQSGKRCIVKANHFFAELPDKDLHHYDVTITPEVTSRGVNRAVMKQLVDNYRDHLGSRLPAYDGRKSLYTAGPLPNSKINLLDEEVGGRREREFKVVIKLVARADLHHLGMFLEGKQSDAPQEALQVLDIVLRELPTSRYIPVGRSFYSPDIGKKQSLGDGLESWRGFYQSIRPTQMGLSLNIDMSSTAFIEANPVIQFVCDLLN-RDISRPLSDADRVKIKKALRGVKVEVTHRGNMRRKYRISGLTAVATRELTFPV-DERNTQKSVVEYFHETYGFRIQHTQLPCLQVGNSNRPNYLPMEVCKIVEGQRYSKRLNERQITALLKVTCQRPIDREKDILQTVQLNDYAKDNYAQEFGIKISTSLASVEARILPPPWLKYHESREGTCLPQVGQWNMMNKKMINGGTVNNW--ICINFSRQVQDNLARTFCQELAQMCYVSGMAFNPEPVLPPVSARPEQVEKVLKTRYHDAKEIDLLIVILPDNNSLYGDLKRICETELGIVSQCCLTKHVFKMSKQYMANVALKINVKVGGRNTVLVDALSRLVSDRPTIIFGADVTHPHPGEDSSPSIAAVVASQDPEITKYAGLVCAQAHRQELIQDLGGMIKELLIAFRRSTGHKPLRIIFYRDGVSEGQFYQVLLYELDAIRKACASLEAGYQPPVTFVVVQKRHHTRLFAQNHNDRVDRSGNILPGTVVDSKICHPTEFDFYLCSHAGIQGTSRPAHYHVLWDENNFTADGLQSLTNNLCYTYARCTRSVSIVPPAYYAHLAAFRARFYMEPETSDMARGGMAGRSTRGAAVRPLPALKENVKRVMFYC
>Ath_Ago5
PEMTAVFPVRPGRGTLGKKVMVRANHFLVQVADRDLYHYDVSINPEVISKTVNRNVMKLLVKNYKDHLGGKSPAYDGRKSLYTAGPLPDSKVNLAEKRADGGKDRPFKVAVKNVTSTDLYQLQQFLDRKQREAPYDTIQVLDVVLRDKPSNDYVSVGRSFFHTSLGKDAELGDGIEYWRGYFQSLRLTQMGLSLNIDVSARSFYEPIVVTDFISKFLNIRDLNRPLRDSDRLKVKKVLRTLKVKLLHWNGTKSA-KISGISSLPIRELRFTLE--DKSEKTVVQYFAEKYNYRVKYQALPAIQTGSDTRPVYLPMELCQIDEGQRYTKRLNEKQVTALLKATCQRPPDRENSIKNLVVKNNYN-DDLSKEFGMSVTTQLASIEARVLPPPMLKYHDSKEKMVNPRLGQWNMIDKKMVNGAKVTSW--TCVSFSTRIDRGLPQEFCKQLIGMCVSKGMEFKPQPAIPFISCPPEHIEEALLDIHKRAPGLQLLIVILPDVTS-YGKIKRICETELGIVSQCCQPRQVNKLNKQYMENVALKINVKTGGRNTVLNDAIRRLITDRPTIIMGADVTHPQPGEDSSPSIAAVVASMDPEINKYRGLVSAQAHREEIIQDLSGLIREHFIAFRRATGQIPQRIIFYRDGVSEGQFSQVLLHEMTAIRKACNSLQENYVPRVTFVIVQKRHHTRLFPEQHGNRTDKSGNIQPGTVVDTKICHPNEFDFYLNSHAGIQGTSRPAHYHVLLDENGFTADQLQMLTNNLCYTYARCTKSVSIVPPAYYAHLAAFRARYYMESEMSDGGSSSRSSTTGVGQVISQLPAIKDNVKEVMFYC
>Ath_Ago10
PPPPSVFAPRPGFGTLGTKCIVKANHFLADLPTKDLNQYDVTITPEVSSKSVNRAIIAELVRLYKEDLGRRLPAYDGRKSLYTAGELPTWKVKIVDEDDGNKRERSYKVAIKFVARANMHHLGEFLAGKRADCPQEAVQILDIVLRELSVKRFCPVGRSFFSPDIKTPQRLGEGLESWCGFYQSIRPTQMGLSLNIDMASAAFIEPLPVIEFVAQLLGKDVLSKPLSDSDRVKIKKGLRGVKVEVTHRANVRRKYRVAGLTTQPTRELMFPV-DENCTMKSVIEYFQEMYGFTIQHTHLPCLQVGNQKKASYLPMEACKIVEGQRYTKRLNEKQITALLKVTCQRPRDRENDILRTVQHNAYDQDPYAKEFGMNISEKLASVEARILPAPWLKYHENKEKDCLPQVGQWNMMNKKMINGMTVSRW--ACVNFSRSVQENVARGFCNELGQMCEVSGMEFNPEPVIPIYSARPDQVEKALKHVYHTSKELELLLAILPDNNSLYGDLKRICETELGLISQCCLTKHVFKISKQYLANVSLKINVKMGGRNTVLVDAISCLVSDIPTIIFGADVTHPENGEESSPSIAAVVASQDPEVTKYAGLVCAQAHRQELIQDLGGMIRDLLISFRKATGQKPLRIIFYRDGVSEGQFYQVLLYELDAIRKACASLEPNYQPPVTFIVVQKRHHTRLFANNHRDKTDRSGNILPGTVVDTKICHPTEFDFYLCSHAGIQGTSRPAHYHVLWDENNFTADGIQSLTNNLCYTYARCTRSVSIVPPAYYAHLAAFRARFYLEPEIMQGSPGKNTKTTTVGVGVKPLPALKENVKRVMFYC
>Dme_Ago1
ATATVFCPRRPNLGREGRPIVLRANHFQVTMPRGYVHHYDINIQPDKCPRKVNREIIETMVHAYSKIFGVLKPVFDGRNNLYTRDPLPIGNLELEVTLPGEGKDRIFRVTIKWQAQVSLFNLEEALEGRTRQIPYDAILALDVVMRHLPSMTYTPVGRSFFSSPEGYYHPLGGGREVWFGFHQSVRPSQWKMMLNIDVSATAFYKAQPVIDFMCEVLDIRDINKPLTDSQRVKFTKEIKGLKIEITHCGQMRRKYRVCNVTRRPAQMQSFPLQNGQTVECTVAKYFLDKYRMKLRYPHLPCLQVGQEHKHTYLPLEVCNIVAGQRCIKKLTDMQTSTMIKATARSAPDREREINNLVKRADFNNDSYVQEFGLTISNSMMEVRGRVLPPPKLQYGGRKVSLASPNQGVWDMRGKQFFTGVEIRIWAIACFAPQRTVREDALRNFTQQLQKISNDAGMPIIGQPCFCKYATGPDQVEPMFRYLKITFPGLQLVVVVLPGKTPVYAEVKRVGDTVLGMATQCVQAKNVNKTSPQTLSNLCLKINVKLGGINSILVPSIRPKVFNEPVIFLGADVTHPPAGDNKKPSIAAVVGSMDAHPSRYAATVRVQQHRQEIIQELSSMVRELLIMFYKSTGYKPHRIILYRDGVSEGQFPHVLQHELTAIREACIKLEPEYRPGITFIVVQKRHHTRLFCAEKKEQSGKSGNIPAGTTVDVGITHPTEFDFYLCSHQGIQGTSRPSHYHVLWDDNHFDSDELQCLTYQLCHTYVRCTRSVSIPAPAYYAHLVAFRARYHLVEKEHDSGEGSHQSGCSEDGAMARAITVHADTKKVMYFA
>Hsa_Ago1
AAAGVFAPRRPGIGTVGKPIKLLANYFEVDIPKIDVYHYEVDIKPDKCPRRVNREVVEYMVQHFKPIFGDRKPVYDGKKNIYTVTALPIGNVDFEVTIPGEGKDRIFKVSIKWLAIVSWRMLHEALVSGQIPVPLESVQALDVAMRHLASMRYTPVGRSFFSPPEGYYHPLGGGREVWFGFHQSVRPAMWKMMLNIDVSATAFYKAQPVIEFMCEVLDIRNIDKPLTDSQRVRFTKEIKGLKVEVTHCGQMKRKYRVCNVTRRPASHQTFPLQSGQTVECTVAQYFKQKYNLQLKYPHLPCLQVGQEQKHTYLPLEVCNIVAGQRCIKKLTDNQTSTMIKATARSAPDRQEEISRLMKNASYNLDPYIQEFGIKVKDDMTEVTGRVLPAPILQYGGRNRAIATPNQGVWDMRGKQFYNGIEIKVWAIACFAPQKQCREEVLKNFTDQLRKISKDAGMPIQGQPCFCKYAQGADSVEPMFRHLKNTYSGLQLIIVILPGKTPVYAEVKRVGDTLLGMATQCVQVKNVVKTSPQTLSNLCLKINVKLGGINNILVPHQRSAVFQQPVIFLGADVTHPPAGDGKKPSITAVVGSMDAHPSRYCATVRVQRPRQEIIEDLSYMVRELLIQFYKSTRFKPTRIIFYRDGVPEGQLPQILHYELLAIRDACIKLEKDYQPGITYIVVQKRHHTRLFCADKNERIGKSGNIPAGTTVDTNITHPFEFDFYLCSHAGIQGTSRPSHYYVLWDDNRFTADELQILTYQLCHTYVRCTRSVSIPAPAYYARLVAFRARYHLVDKEHDSGEGSHISGQSNGQALAKAVQVHQDTLRTMYFA
>Hsa_Ago2
APPAAFPPPRPDFGTSGRTIKLQANFFEMDIPKIDIYHYELDIKPEKCPRRVNREIVEHMVQHFKTIFGDRKPVFDGRKNLYTAMPLPIGRVELEVTLPGEGKDRIFKVSIKWVSCVSLQALHDALSGRLPSVPFETIQALDVVMRHLPSMRYTPVGRSFFTASEGCSNPLGGGREVWFGFHQSVRPSLWKMMLNIDVSATAFYKAQPVIEFVCEVLDFKSIEKPLTDSQRVKFTKEIKGLKVEITHCGQMKRKYRVCNVTRRPASHQTFPLQSGQTVECTVAQYFKDRHKLVLRYPHLPCLQVGQEQKHTYLPLEVCNIVAGQRCIKKLTDNQTSTMIRATARSAPDRQEEISKLMRSASFNTDPYVREFGIMVKDEMTDVTGRVLQPPSILYGGRNKAIATPVQGVWDMRNKQFHTGIEIKVWAIACFAPQRQCTEVHLKSFTEQLRKISRDAGMPIQGQPCFCKYAQGADSVEPMFRHLKNTYAGLQLVVVILPGKTPVYAEVKRVGDTVLGMATQCVQMKNVQRTTPQTLSNLCLKINVKLGGVNNILLPQGRPPVFQQPVIFLGADVTHPPAGDGKKPSIAAVVGSMDAHPNRYCATVRVQQHRQEIIQDLAAMVRELLIQFYKSTRFKPTRIIFYRDGVSEGQFQQVLHHELLAIREACIKLEKDYQPGITFIVVQKRHHTRLFCTDKNERVGKSGNIPAGTTVDTKITHPTEFDFYLCSHAGIQGTSRPSHYHVLWDDNRFSSDELQILTYQLCHTYVRCTRSVSIPAPAYYAHLVAFRARYHLVDKEHDSAEGSHTSGQSNGQALAKAVQVHQDTLRTMYFA
>Hsa_Ago3
PAGA--VPRRPGYGTMGKPIKLLANCFQVEIPKIDVYLYEVDIKPDKCPRRVNREVVDSMVQHFKVIFGDRRPVYDGKRSLYTANPLPVATVDLDVTLPGEGKDRPFKVSIKFVSRVSWHLLHEVLTGRTLPEPLEPVHAVDVVLRHLPSMKYTPVGRSFFSAPEGYDHPLGGGREVWFGFHQSVRPAMWKMMLNIDVSATAFYKAQPVIQFMCEVLDIHNIDRPLTDSHRVKFTKEIKGLKVEVTHCGTMRRKYRVCNVTRRPASHQTFPLQNGQTVERTVAQYFREKYTLQLKYPHLPCLQVGQEQKHTYLPLEVCNIVAGQRCIKKLTDNQTSTMIKATARSAPDRQEEISRLVRSANYETDPFVQEFQFKVRDEMAHVTGRVLPAPMLQYGGRNRTVATPSHGVWDMRGKQFHTGVEIKMWAIACFATQRQCREEILKGFTDQLRKISKDAGMPIQGQPCFCKYAQGADSVEPMFRHLKNTYSGLQLIIVILPGKTPVYAEVKRVGDTLLGMATQCVQVKNVIKTSPQTLSNLCLKINVKLGGINNILVPHQRPSVFQQPVIFLGADVTHPPAGDGKKPSIAAVVGSMDAHPSRYCATVRVQRPRQEIIQDLASMVRELLIQFYKSTRFKPTRIIFYRDGVSEGQFRQVLYYELLAIREACISLEKDYQPGITYIVVQKRHHTRLFCADRTERVGRSGNIPAGTTVDTDITHPYEFDFYLCSHAGIQGTSRPSHYHVLWDDNCFTADELQLLTYQLCHTYVRCTRSVSIPAPAYYAHLVAFRARYHLVDKEHDSAEGSHVSGQSNGQALAKAVQIHQDTLRTMYFA
>Hsa_Ago4
PPASLFPPRRPGLGTVGKPIRLLANHFQVQIPKIDVYHYDVDIKPEKRPRRVNREVVDTMVRHFKMIFGDRQPGYDGKRNMYTAHPLPIGRVDMEVTLPGEGKDQTFKVSVQWVSVVSLQLLLEALAGHLNEVPDDSVQALDVITRHLPSMRYTPVGRSFFSPPEGYYHPLGGGREVWFGFHQSVRPAMWNMMLNIDVSATAFYRAQPIIEFMCEVLDIQNINKPLTDSQRVKFTKEIRGLKVEVTHCGQMKRKYRVCNVTRRPASHQTFPLQNGQAMECTVAQYFKQKYSLQLKYPHLPCLQVGQEQKHTYLPLEVCNIVAGQRCIKKLTDNQTSTMIKATARSAPDRQEEISRLVKSNSMGPDPYLKEFGIVVHNEMTELTGRVLPAPMLQYGGRNKTVATPNQGVWDMRGKQFYAGIEIKVWAVACFAPQKQCREDLLKSFTDQLRKISKDAGMPIQGQPCFCKYAQGADSVEPMFKHLKMTYVGLQLIVVILPGKTPVYAEVKRVGDTLLGMATQCVQVKNVVKTSPQTLSNLCLKINAKLGGINNVLVPHQRPSVFQQPVIFLGADVTHPPAGDGKKPSIAAVVGSMDGHPSRYCATVRVQTSRQEIIQDLTNMVRELLIQFYKSTRFKPTRIIYYRGGVSEGQMKQVAWPELIAIRKACISLEEDYRPGITYIVVQKRHHTRLFCADKTERVGKSGNVPAGTTVDSTITHPSEFDFYLCSHAGIQGTSRPSHYQVLWDDNCFTADELQLLTYQLCHTYVRCTRSVSIPAPAYYARLVAFRARYHLVDKDHDSAEGSHVSGQSNGQALAKAVQIHHDTQHTMYFA
>Hvu_Ago
RPSASSIPKRPGLGTAGNVIKLKANFFPIKVPDITIHQYDVAINEDKLPKNLNQRVMIDLVKSNP-KLFKSLPVYDGKKNLYTKDPFDSGKKEFEVVFIEDDRTRKIKVVLQWAAQIELRTLHESLKATSKLIPKDAIQCLDVVMRQAASLKYVPLGSKFFSS-DGSVR-IGCGLEVWHGYHMSVRPSQWKMLMNIDVCATAFYRSMDVVEYLYEITGY-NCNQPLNDHKRRQFHREIKGLKIEITYMGKQKRKYKVNGVTEKSVTEQMFPIENGKKRNISVAEYFRKEKKVEIKFPALPCLHVGDEKKTVYIPMEVCRVVPGQRCLKRLNENATAEMIKIAAKRPNLRQATIDNIMKNANFPQDKYLNSFGIQIANSMVELNGRILPTPGIKYGE-KDQPLLPANGAWNMKGRRLYKGAIIKKWGLIVYDIGKPLQNEVLIKFQTELIKSAKEIGIQID-NPVYQARAPANELPESVISKAFKKDKDIELLVFILPGKTPFYGDIKRLCETEKGVCTQCIQSKNVLKCNPMTLAQLCLKINSKMGGTNNVIDSNNKINVFKEPVIFLGADVTHPGLGDKSSPSIAAIVGSIDEVPSRYSACVRIQGHRVEVIEDLENVTVELLKQFYRHMKVKPRKIIMFRDGVSEGQFQQVLFHEMSAIQKACIKLEKGYEPGITFVVVQKRHKAKFFPVNKNDE-DRSGNVSAGTTIDTVVCHPTEFDYYQYSHSGIQGTSRPAHYHVLWDDNNFSADELQALSFMLCHLYVRCTRSVSIPAPAYYAHHVAFRSRSHLQNEEGSSSESTGQKLCRICTKIVNVLCVDKHITQIRCLC
>Nve_Ago1
MASNNFPPKRPNHGSTGRTIALRANFFPVQLPRGNIHHYDLSICPDKCPRRVNRDVVEVMVLNYHKVFGGMKPVFDGRKNLYTRDPLPIGKTEFEVVLPTDSQDKKFKVTLKWVSQVSLYALEKALEGTCNQIPFETIQALDVVLRHLPSMKYTPVGRSFFSPPDGYDFPLERGREVWFGFHQSIRPSQWKMLLNIDVSATAFYKCQSVVEFMCEVLRIRKDDAPLNDADRLRFTREIKGLKVEITHCGPMKRKYRVINVTKQPAQALQFPLTSGQTAQITVARYFQDKHKQRLRYPHLPCLQVGQEQRHTYLPLEVCNIVPGQRCVKKLTDTQTSKMIRATARSAPDREREIRGLVKKANFDEDAYVKDFSISIGKNMVELQGRVLPPPKLVYGGKIEKIIHSFSGVWDMRGRQLFHGIEIRTWAIACFVKQQMCTEDSLRRFSNQLMKISVEQGMPISCPPVFFRYARNPDEVERMFRRLKEAHPDLQMILVVLPGKTPVYAEVKRVGDTMLGVITQCIQGKNVTKPSPQTLSNLCLKINAKLGGVNNILAPEIRPPVFREPVIFLGADVTHPAAGDDKRPSVAAVVGSMDAHPSRYYASVRVQTHRQEIIAELAAMVRELLVQFYRSTRHKPQRIVFYRDGVSEGQFRQVLVHELKAIREACIKLEVGYQPGISFIVVQKRHHTRLFCQRDQDKCGKSGNVPPGTTVDRGITHPTEFDFYLCSHAGIQGTSRPSHYHVLWDDNNFSADELQALTYQLCHTYVRCTRAVSIPAPAYYAHLVAFRARYHMMDRDKEAGNDSSVASGEDCQLLANAVQVHPKVLQGMYFA
>Nve_Ago2
----------------------------------------------------------------------------------------------------------------------------------------------------------------------------------------------------------------------------------------------------------IKRKFTVMGLSH-PAFNNRFRLE--DNTETTVEAYFRNKYNISLRYPHLPCLLVGQKKNS--VPMEVCSMIPTQR--KRLTDEQTAAMIRKTAKPANERQRDINQWVDELATASDQYLKEYGMRINKQMVAIEGRVLPAPELTLGGNQGSALTPSDGAWDMRGKSFFEARTVEVWALVCFSHPKWCPKEKLEGFARQMGNVCRSEGMRMNPVPCRAEYASRVQEVEGIFGKLLDEFKSLQLIVVALPGNKDVYNEVKRVGDTVLGIPTQCVQMKQFTMAKPQVCSNIAMKINGKLGGTNHVIADRLKAKIFDSPVIIFGADVTHPAPGDNGIPSIAAVVASLDRNASRYCARVRPQTHAQEIIVDLADMVKELMIEFYKXTKRKPARIIFYRDGVSEGQFQQVLLEEVRAVQQACAMLEKDYQPLITFVVVQKRHHARLFAEEGRDARGKSRNVPAGTTVDTVICHPFEFDFYLCSHAGIQGTSRPTHYHVLYDDNGFSADKLQALTYQLCHTFARCTRSVSMPAPAYYAHLAAFRAR------------------------------------------
>Nve_Ago3
----NMLPKRPGYGREGRKIKLRANFFQVTLPNVDLYHYDLEISPEKAPVSVCRDVVDAAIKHGEFVFNGCKPAFDGRRNLYCREPLPLKSASLKVTLPGDGKERKFTLKIKEAGLVSIKELDQFLNGEFRKVPQDAIQGMDIVLRQMPSMKFTAVGRCFFPPPNGHCHDLGGGCELWTGFYQSVRPSQWKMLLNIDVSSKGFQKSMPVIDFMLEILRQRNRVWVMDERDKKKLTTEIKGLRVETTH---IKRKFTVMGLS-HPAFNNRFRLE--DNTETTVEAYFRNKYNISLRYPHLPCLLVGQKKNS--VPMEVCNMIPTQR--KRLTDEQTAAMIRKTAKPANERQRDINQWVDELATASDQYLKEYGMRINKQMVAIEGRVLPAPELTLGGNQGSALTPSDGAWDMRGKSFFEARTVEVWALVCFSHPKWCPKEKLEGFARQMGNVCRSEGMRMNPVPCRAEYASRVQEVEGIFGKLLHDFNSLQLIVVALPGNKDVYNEVKRVGDTVLGIPTQCVQMKQFTMAKPQVCSNIAMKINGKLGGTNHVIADSLKAGIFNSPVIIFGADVTHPAPGDNGIPSIAAVVASLNRNASRYCARVRPQTHAQEIIVDLADMDVHIYIRLWRKLESHDTQTMFRR--------FQVLLEEVRAVQQACAMLEKDYQPLITFVVVQKRHHARLFAEEGRDARGKSRNVPAGTTVDTVICHPFEFDFYLCSHAGIQ---------------------------------------------------------------------------------------------------
>Sca_Ago1_scaffold4677
-----------------------------------------------------------------------------------------------------------------------------------------------------------------------------------------------------------------LDFLCEVLELGNVDRPLSDSQRVKFAKEIKGLKVEVTHAGPIKRKYRVCNVTRRPASAQTFPLTSGDTYDCSVVQYFKEKHKLELCYPHLPCLQVGQEKKHTYLPLEVCNLVPGQRCIKKLSENQTSKMIKATSRTAPDREREINRLVARANFNEDPYVQDFGIAIDQKMVTVTGRILPPPLLQYGGKARVQAQPEKGVWDMRGKQFHKGVEIHSWTMVLFAAYRQCPEDKLRHFIYQLRRISSDAGMPITKDPFFLRYVSGVDTVEPIFRQLKQDRPELQLIMVVLPGKTPVYAEVKRVGDTLLGVATQCVQVRNVLRPSPQTLSNLCLKINVKLGGINSILVPGIRPAVFQSPVIFMGADVTHPPAGDERKPSIAALVASMDAHPSRYSATVRIQQHRQEIISELASMVREMLIHFYKSTRFKPHRIIFYRDGVSEGQFQQVLQHELRSVREACMKLEDGYEPGITFIVVQKRHHTRLFCSDAKDMIGRSGNIPAGTTVDVGITHPTEFDFYLCSHAGVQGTSRPSHYHVLWDDNDFTADELQCLTYQLCHTYVRCTRSVSYPAPAYYAHLVAFRARYHLQEREDKSGDGSSASLQSEEAAMAQAVRVHEEINKVMYFA
>Spi_Ago1
AAATEVPPKRPGHGTKGHPIALRANFFRLNIPELSLYHYDVEITPDKCPRSDKRDVVNKIIEEYKHTFQGHHPAFDGAKNLYSRIKLPVP-AELVVKLPGDGKERNFKVKIQFAATVSLLELNNFLSGKQNKIPQDAVQALDIVVRQMPSLYYTPVGRSFF--PDGRRSPLGAGCEVKFGFYSSIRHSEWKMLVNIDVSAKGFDKEQAFVDFLCETLGVRAHNS--FQPASWKLEKAIRGIRIQTTHAAPIKRKYTVWGFSGESAERMQFDVTTGRTYKTTIAEYFRDRYGLTLRYPHLPCLLVGPKKDR-YLPMEVCTIIPCHR--KHLSEQQTANMIRSTARPAPERQSNIQHWAQRVTQASGKYLREFHTSISTEMVKVEGRVLPAPTINLGP-QDRPLVPLRGSWDMRDKSLHQGARINKWALACFD--GRCHKDQLENFSKHMADVSSRQGLRMSEQPVVVAYDRGIRDVESLFSKWVVDFPGLQLIMAVLPERDEIYPELKRVGDNVIGIPTQCVQSKHVHRINLQVCANIGLKINSKLGGINHDIDPGVKSPVFREPVIIFGADVTHPSPTENGIPSIAA---------------------------------------------------------------------------------------------------------------------------------------------------------------------------------------------------------------------------------------------------
>Spu_Ago1
PPGTVAMPRRPGFGIDGRPIALRANHFQVKIPPLDLFHYEVNITPEKCPRRINRDVIDTLVTAYKGFFQNNLPVFDGRTNMYCKDEIPLDRVELEVTLPGEGKDRIFKASIKFEGKVSLSLLEAALKGEVMNIPHEAVQALDVIMRHLPSLRYTPVGRSFFSPPEEYSHPLGGGREVWFGFHQSIRPSMWKMMLNIDVSATAFYSCQSVIDFLCEVLDIQDLSRPLSDSHRVKFTKEIKGLKIEITHCGNMKRKYRVCNVTKRSAQTQTFPWQNGQTVECTVAKYFRERHNLILQYPHLPCLQVGQEQRHTYLPLEVCNIVAGQRCIKKLTDLQTSTMIKATARSAPDREKEIKSLVHKADFNNDQYVRQFGLSISNEMVTIEGRVLPAPKIQYGGKKPQQAIPNQGVWDMRGKQFHFGVEIEVWAIACFAPQHQCREEALRNFTLQLQKISNEAGMPIKWQPGFCKYAVGADQVEAMFRHLKKMWPKLQLIIVVLPGKTPVYAEVKRVGDILLGIATQCVQVKNVNRTTAQTLSNLCLKIKVKLGGVNNILAPNIRPRIFSEPVIFCGADVTHPPAGDDKKPSIAAVVGSMDGHPSRYCASVRIQTHRVEIIQDLQAMVKELLVEFYKSTRYKPARIIMYRDGVSEGQFLQVLANEMNAIRDACRSLEEGYEPGITFIVVQKRHHTRLFCAERREQIGRSGNIPAGTTVDSGITHPLEYDFYLCSHAGIQGTSRPSHYHVLWDDNGFKADELQCLTYQLCHTYVRCTRSVSIPAPAYYAHLVAFRARYHLVEKDHDGGDGSHHGRDGYGKEMSAAIKVHDDTLKVMYFA
>Spu_Ago2
GPGGLVLPSRPGFGEDGRPIVLRANHFQVKIPSIEIFHYDVTITPDKCPRRVNRDVIDTLVNAYKAYFQNNLPVFDGRRNMYTKEQLPLENVELEATLPGEGKDRVFKTQIRYVGKVSLSLLESALKGEVEHMPYDAIQALDVIMRHLPSMRYTPVGRSFFSPPEEYFHPLGGGREVWFGFHQSVRPSMWKMMLNIDVSATAFYNAQSVIDFLCEVLDIQNISRPLSDSQRVKFTKEIKGLKIEITHCGNMRRKYRVCNVTKRPAQTQTFPWQNGQTVECTVAKYFKERHNRILQYPHLPCLQVGQEQRHTYLPLEVCNIVAGQRCIKKLTDMQTSTMIKATARSAPDREKEIKNLVHKANFNNDRYVRQFGLSISNDMVTIEGRVLPAPKIQYGGKNKTQAIPAQGVWDMRGKQFHTGVEIRVWAIACFAPQHQCREEALRTFTAQLQKISNDAGMPIMGQPCFCKYAVGADQVEPMFRHLKSTYKGLQLIVVVLPGKTPVYAEVKRVGDTLLGIATQCVQVKNVNRTTAQTLSNLCLKINVKLGGINNILVPNIRPRVFAEPVIFLGADVTHPPAGDDKKPSIAAVVGSMDGHPSRYCASVRVQNHRVEIIQDLMGMVRELLMEFYRSTRFKPARIIMYRDGVSEGQFLQVLAQEMTAIRNACRSLEDFYEPGITFIVVQKRHHTRLFCAERREQIGRSGNIPAGTTVDSGITHPLEFDFFLCSHAGIQGTSRPSHYHVLWDDNRFKADELQCLTYQLCHTYVRCTRSVSIPAPAYYAHLVAFRARYHLVEKDHDGGDGSHHGASSYGEDMIRAVKVHDDTLKVMYFA
>Xte_Ago1_scaffold478
TPSPNLPPPRPNFGQVGRPIGLRANHFQVKIPTNTLYHYDVAIQPDKCPRRVNREIIEALIQT-RNYFEDQRPVFDGKKNLYSRKPLPIGRVEITVTLGGDNRERAFKVSVKYVAQVNLALLESVLRGEISAIPFEAIQALDVVMRHLPSMTYTPVGRSFFAPPEGEPYTLGNGREVWFGFHQSIRPSMWKMMMNIDVSATAFYKRQSVLNFLHEVLDIEN-DRPLSDSQRLRFAKEIKGLKVEVTHTGPIRRKYRVCNVTRRPASAQTFPLQNGDVFDCSVVQYFKEKYHIDLEYPFLPCLQVGQEKKHTYLPLEVCDLVPGQRCIKKLSEMQTSRMIKATSRTAPDREMEINRLVARANFNADPYVQDFGISVDTKMVTVTGRVLPPPKLQYGGKARVQALPDRGVWDMRGKQFHYGVDVSIWAIVIFTTVKQCPEEKLRNFIFQLRKISQDAGMPFHHEPQYVRYIQRVEAVEPLFRQLCIELEGLQLILVVLPGKTPVYAEVKRVGDTLLGVATQCVQTRNVNRTSPQTLSNLCLKINVKLGGINSIIVPNMRPPIFREPVIFMGADVTHPPAGDEKKPSIAALVASMDAHPSRYSATVRIQQHRQELITELASMVREMLIEFYKSTRFKPQRIIFYRDGVSEGQFLQVLQHELHSIRIACRKLEDGYQPGISFIVVQKRHHTRLFCSDERDRVGKSGNIPAGTTVDVGITHPTEFDFFLCSHAGVQGTSRPSHYHVLWDDNGFTADDLQ------------------------YSHIDGWTTRNVKISSNINSGDGSSASQQSEEAAMAQAVKVHEGMCRVMYFA
>Aqu_Piwi1
KTGRGKVLEQSAGRTSAAGRAPGVPLPTPGRGQPQPAPPTNQSKAGPQLQLQGTSAGSPQFTLLSDGERQGISGQRIPLGANYLVVKSRSNTVFQYMVSFNPPVESKNMRYGMINEHKDLIGPTRAFDGSVLYLPLKITDDIVTRKSIRSTDGTITIDITLTNVLEYRECTQLFNIIIRRVLRAIDMQEVGRHYFDKNHPIKIPQHKMELWPGYVTSIHHFDAELLLLLDVSHKMLRMDTALDFLYELYSCKDGFQEEATRQLVGSIVLTRYNNKTYRVDDIAWDKNPQSTFIDHNGRMSFIEYYRNTYGRDITDKEQPLLVHRPKKNRAEEVEQVICLVPELCSMTGLTDKARSDFRVMKDLAAHTRITPAQREIAIKKFVRTVNESEKAKEELSSWGLSLHPNILETNGRLYKPETVLFRDGSVVAGLDADWSRQLVKEHVISAVPLTHWLLLVTKRDSGKAVDFIEMMKKVCPPMGIEVKEPRVIELQTDKTELYLRAIRENMSSSLQLVVAIFPTQRDDRYSSLKKLCCVECPIPSQVINARTISQQQKLRSVTQKVALQINVKLGGELWAVKTPLENAMVIGIDVYHDSTRGKRSVLGFVSSTNKFFTRWYSRVTIQGANQEIGDGLKICFQSSLRKYYEINHNLPDRIVIFRDGVGDGQVKTVVEFEIPQMKSCLAYKPKIGFVIVQKRIATRLFSHGENPCPGTVLDHTVTRKYDYFLVSQHVRQGTVTPTHYHVVLDNAGLKPDHMQKLTYKLTHMYYNWPGTIRVPAPCQYAHKLAFLVGQSLHREPSLEISDRLFFL
>Aqu_Piwi2
MSTRGRGVGRGRSRGGMDTRRPGEAQAAAGRGRGRPIQPPQEQPPPTQMSLGERQDDDIHTKPEHITNKKGSFGNQTPIMSNYLVLRNRGHAIYQYNVSYNPPVENKRMRLALLYHHEELIGKVHSFDGMVLYLPHRLHNNPEEVISKTKEGDTIHITIKLTNELSANSCLQLFNILFRKILAKLEMKQIGRHYYNPKIPNIIREHSLEIWPGFITSIAQYESNVMLCADISHKILRTDTVLDLFHSLK-STRDFHTEATKSIVGEIVLTRYNNRTYRVDDIDWEKTPASTFKTSTGEISFITYYKKDE-----------MEARRRGR-DPATLGPLLLIPELCTMTGLTEEARANFKIMRDVATYTRQAPPQRIDTLNKFINDVNTNPDVKSILGGWNLEFEKSLIKFQGRTLPTEKINQKGGSYTYQQAADWSRDMRGKSMISSVNLKNYLIVCTNRDAGVAEEFIGTIKRIGPPMGIMIDEPQVEVLRDNRTDSFLRAVSGQLDKSTQMVIVVLPQQKKDLYDAVKKLCCVDAPVPSQCIVSRTLSKKQTLMSVATKIVLQMNCKLGGELWALDIPVGHCMVIGIDTYHDSASKGRSVAAFIASTNSTLTRYYSQTMFQQSGQELGDNLKACMTMALKKYHSINNTFPDRIVVYRDGVGDGQLHIVKEHEVVQMLESFSYKPKFAVVVVKKRINTRLFAPDSNPLPGTVVDDQVTKPYDFFLVSQSVRQGTVSPTHFNVIHDTSGLTPDHMQRLTYKLTHLYYNWPGTVRVPAPCQYAHKLAFLVGQSIHKSPSTAIADRLYFL
>Dme_Ago3
LFNKNKSISSKDHEIFNNSESSGEDLITTGRGRARDDHTSNQFITSEKKTKGPESEAIASENGLFFPDIYGSKGSSVNIYCNYLKLTTDSKGVFNYEVRFFPPIDSVHLRIKYLNDHKDKLGGTKTFDGNTLYLPILLPNKMTVFISKA--EDVLQIRILYKKKEEMRNCTQLYNILFDRVMKVLNYVKFDRKQFDPSRPKIIPLAKLEVWPGYVTAVDEYKGGLMLCCDVSHRILCQKTVLEMLVDLYQNVEHYQESARKMLVGNIVLTRYNNRTYKINDICFDQNPTCQFEIKTGCTSYVEYYKQYHNINIKDVNQPLIYSIKKSRGAERENLQFCLIPELCYLTGLRDEVRSDNKLMREIATFTRVSPNQRQMALNKFYENVSNTPAAQEILNSWGLSLTNNSNKISGRQMDIEQIYFSKISVSAGRSAEFSKHAVTNEMLKVVHLSKWIIIHLRNYRQAATSLLDNMKQACESLGMNISNPTMISLDHDRIDAYIQALRRNITMNTQMVVCICHNRRDDRYAAIKKICCSEIPIPSQVINAKTLQNDLKIRSVVQKIVLQMNCKLGGSLWTVKIPFKNVMICGIDSYHDPSNRGNSVAAFVASINSSYSQWYSKAVVQTKREEIVNGLSASFEIALKMYRKRNGKLPTNIIIYRDGIGDGQLYTCLNYEIPQFEMVCGNRIKISYIVVQKRINTRIFSGSENPLPGTVVDQHITKSYDFFLVSQLVRQGTVTPTHYVVLRDDCNYGPDIIQKLSYKLCFLYYNWAGTVRIPACCMYAHKLAYLIGQSIQRDVAEALSEKLFYL
>Dme_Piwi
ADDQG----RGRRRPSSTSRGSGDPRV--FRGSSSRIEASRERRA--PRREGGDQYDYLNTRPAELVSKKGTDGVPVMLQTNFFRLKTKEWRIVHYHVEFEPSIENPRVRMGVLSNHANLLGSGYLFDGLQLFTTRKFEQEITVLSGKSKL-DIYKISIKFVGFISCAEFLQVLNLILRRSMKGLNLELVGRNLFDPRAKIEIREFKMELWPGYETSIRQHEKDILLGTEITHKVMRTETIYDIMRRCSHNPARHQDEVRVNVLDLIVLTDYNNRTYRINDVDFGQTPKSTFSCK-GRISFVEYYLTKYNIRIRDHNQPLLISKNRDKAKTNASELVVLIPELCRVTGLNAEMRSNFQLMRAMSSYTRMNPKQRTDRLRAFNHRLQNTPESVKVLRDWNMELDKNVTEVQGRIIGQQNIVFHNGKVPAGENADWQRHFRDQRMLTTPSLDRWAVIAPQRNSHELRTLLDSLYRAASGMGLRIRSPQEFIIYDDRTGTYVRAMDDCVRSDPKLILCLVPNDNAERYSSIKKRGYVDRAVPTQVVTLKT-TKNRSLMSIATKIAIQLNCKLGYTPWMIELPLSGLMTIGFDIAKSTRDRKRAYGALIASMDLQQNSYFSTVTECSAFDVLANTLWPMIAKALRQYQHEHRKLPSRIVFYRDGVSSGSLKQLFEFEVKDIIEKLKSPPQLAYIVVTRSMNTRFFLNGQNPPPGTIVDDVITLPYDFYLVSQQVRQGTVSPTSYNVLYSSMGLSPEKMQKLTYKMCHLYYNWSGTTRVPAVCQYAKKLATLVGTNLHSIPQNALEKKFYYL
>Efl_PiwiA
MSGRGLLKARRPGQQDQVAGPPSLVQQCPGRG-GRVEPRVASEPPPEQLYSSGKAIKDLSLNVESSMVQRGSSGQPVPVSANYLPLKGNMDGVFKYAVGFNPPVEDIRSRSQLLNEHKELIGLTRVFDGSTLYVPKRICEQRLDLMSTRQTDGAIKVTISLVDSVKNRDVVQLMNVIFKRILRSLKLQRIGRDYYDANSPLEVPQHKMQLWPGYVTAINRHEGGLMLVLDVSHRVMKTDTALDFLYELYHNQDKFREEAFKQLVGSVVLTRYNNRTYEIDDIAWDKNPRCAFQDHAGSITFVDYYKRAYDLDITDLEQPLLIHRPKKKQRKEVEEMVCLVPELCAMTGLTDAARSDFKVMKDLAVHTRVPPEKRAESFRKFIQRLNTTKEASELLHSWGLVLDSRMLDMQGRRLPPEKILFKHSSIVANMEADWSRECLKEHVISAVSLLDWAVLFVRKDQGKATDFVNMLSKVCPPIGMEVHEPKMVEVVNDRTESYLRALRELIAPRLQMVVIVFPTSRDDRYSAVKKLCCIESPIPSQVLIARTITQQQKLRSVAQKVALQMNAKLGGELWAVEIPLKSCMVVGIDVYHDKSYGNKSIAGFVASTNPSFTRWYSRTAMQEQSQELIHELKLCMQAALKKYNEMNQSLPERIIVFRDGVGEGREEYVSEFEVPQFNSCFSYCPKLAVVVVQKRITTRIFGRSDNPPPGVIVDHTITKSYDFYLVSQHVRQGTVSPTYYRVIYDKSGLKPDHLQRLTYKLTHMYYNWPGTIRTPAPCNYAHKLAFLVGKSLHRDPAHELSDRLFFL
>Efl_PiwiB
MADKARGRARGRSRGPPEPRMPGEPVPTEGRGRGRAAPPPSEQATLEAMAISPGPASEPHTRPEHMKDKTGTSGQPIALLANYVNMKSRNCAMYQYNVGYSPIVDSRGLRFLLLRQQEEIVGKVRIFDGMVLYLPKRLAQVTTELVSLHPNDQSIKLTVTLTNELAPTDFLQLLNILFRNVLRKLKMKQINRNYFNPALAIKVPQHRLELWPGFVTSILQYERSVMLGLDISHKILRMDTVYDFLNDLYNDRSRFREMATKKLVGEIVLTRYNNKTYRVDDIDWSKTPQDTFNTSTGEISFIEYYKKAYDLTIQDPAQPLLVSQPKARDRKGDSSPILLIPELCTRTGLSEEARADFRIMKDLATYTKVDPNDRAATIRNFLGQIKTVPEAQEVLTNWNVEFDKDLIGLNGRVLPPEKILMGNTSFSYRPGPDWSREMRGASLISAVNHQNYLMVFTSRDADKAQDLFQTLTRVGPPMGMRFDEPQLAELPNDRTQTFLQGIERQLTPETQMVIVVLPTDRKDRYDAIKKFCCVDHPVPSQCVTARVLTKKQGLMSVATKIALQLDCKLGGELWALEIPMKNVMVIGIDAYHDIVTRGRSVCGFIASTNQSLTRYYSQCFLQHTGQELADNLKVAMSKALQKYHQINKVLPDRIIVYRDGVGDGQLAMVVNYEVPQMMDTFKYIPKFSVVVVTKRIITRIFLNQSNPPPGTVVDTEITKPYDFFIVSQSVRQGTVAPTHFNVVYDTSGLKPDHMQRLTYKLCHLYYNWQGTVRVPAPCQYAHKLAYLVGESIHREPDEDLADRLYFL
>Hsa_Piwl1
MTGRARGRARGQETASTASQQPGYPRPQPGRGRQRKSQGLQISAGFQELSLAEDLGVNTRQNLDHVKEKTGSSGIIVRLSTNHFRLTSRQWALYQYHIDYNPLMEARRLRSALLFQHEDLIGKCHAFDGTILFLPKRLQQKVTEVFSKTRNGEDVRITITLTNELPPTSCLQFYNIIFRRLLKIMNLQQIGRNYYNPNDPIDIPSHRLVIWPGFTTSILQYENSIMLCTDVSHKVLRSETVLDFMFNFYHEEHKFQEQVSKELIGLVVLTKYNNKTYRVDDIDWDQNPKSTFKKADGSVSFLEYYRKQYNQEITDLKQPVLVSQPKRRRGGTLPGPAMLIPELCYLTGLTDKMRNDFNVMKDLAVHTRLTPEQRQREVGRLIDYIHKNDNVQRELRDWGLSFDSNLLSFSGRILQTEKIHQGGKTFDYNPQADWSKETRGAPLISVKPLDNWLLIYTRRNYEAANSLIQNLFKVTPAMGMQMRKAIMIEV-DDRTEAYLRVLQQKVTADTQIVVCLLSSNRKDKYDAIKKYLCTDCPTPSQCVVARTLGKQQTVMAIATKIALQMNCKMGGELWRVDIPLKLVMIVGIDCYHDMTAGRRSIAGFVASINEGMTRWFSRCIFQDRGQELVDGLKVCLQAALRAWNSCNEYMPSRIIVYRDGVGDGQLKTLVNYEVPQFLDCLKYNPRLTVIVVKKRVNTRFFAQSQNPLPGTVIDVEVTRPYDFFIVSQAVRSGSVSPTHYNVIYDNSGLKPDHIQRLTYKLCHIYYNWPGVIRVPAPCQYAHKLAFLVGQSIHREPNLSLSNRLYYL
>Hsa_Piwl2
ALGRGRGHVFGKPEEGPAQRESGLTVSKTGRGLSAEELSPTFWDPKVGRAAGGRPLVLTVEHKEKELIKQGSKGTPQSLGLNLVKIQCHNEAVYQYHVTFSPNVECKSMRFGMLKDHQAVTGNVTAFDGSILYLPVKL-QQVLELKSQRKTDSAISIKIQMTKILEPCSCIPFYNVVFRRVMKLLDMKLVGRNFYDPTSAMVLQQHRLQIWPGYAASIRRTDGGLFLLADVSHKVIRNDCVLDVMHAIYQNKEHFQDECTKLLVGNIVITRYNNRTYRIDDVDWNKTPKDSFTMSDGKITFLEYYSKNYGITVKEEDQPLLIHRPSERQGMLLKGEILLLPELSFMTGIPEKMKKDFRAMKDLAQQINLSPKQHHSALECLLQRIAKNEAATNELMRWGLRLQKDVHKIEGRVLPMERINLKNTSFITSQELNWVKEVTRDPSILTIPMHFWALFYPKRAMDQARELVNMLEKIAGPIGMRMSPPAWVELKDDRIETYVRTIQSTLAEKIQMVVCIIMGPRDDLYGAIKKLCCVQSPVPSQVVNVRTIGQPTRLRSVAQKILLQINCKLGGELWGVDIPLKQLMVIGMDVYHDPSRGMRSVVGFVASINLTLTKWYSRVVFQMPHQEIVDSLKLCLVGSLKKFYEVNHCLPEKIVVYRDGVSDGQLKTVANYEIPQLQKCFEYQPKMVVFVVQKKISTNLYLAAVTPTPGTVVDHTITSCVDFYLLAHHVRQGCGIPTHYVCVLNTANLSPDHMQRLTFKLCHMYWNWPGTIRVPAPCKYAHKLAFLSGHILHHEPAIQLCENLFFL
>Hsa_Piwl3
MPGRARGRARRRESYPGGPRAPGSSTPRPGAGGGAPGPEAGLHTAPLERRIGGDLVVNTRQDMKHVKDKTGSEGTVVQLLANHFRVISRQWVAYKYNVDYKPDIEDGNLRTILLDQHRRKFGERHIFDGNSLLLSRPLKERRVEWLSTTKDKNIVKITVEFSKELTPTSCLRYYNILFRRTFKLLDFEQVGRNYYTKKKAIQLYRHGLEIWLGYVTSVLQYENSITLCADVSHKLLRIETAYDFIKRTSAQTGNIREEVTNKLIGSIVLTKYNNKTYRVDDIDWKQNPEDTFNKSDGSITYIDYYRQQHKEIVTVKKQPLLVSQGRWKKTGTQREPILLIPQLCHMTGLTDEICKDYSIVKELAKHTRLSPRRRHHTLKEFINTLQDNKKVRELLQLWDLKFDTNFLSVPGRVLKNANIVQGRRMVKANSQGDWSREIRELPLLNAMPLHSWLILYSRSSHREAMSLKGHLQSVTAPMGITMKPAEMIEVDGD-ANSYIDTLRKYTRPTLQMVICILPNDDKRRYDSIKRYLCTKCPIPSQCVVKKTLEKVQA-RTIVTKIAQQMNCKMGGALWKVETDVQRTMFVGIDCFHDIVNRQKSIAGFVASTNAELTKWYSQCVIQKTGEELVKELEICLKAALDVWCKNESSMPHSVIVYRDGVGDGQLQALLDHEAKKMSTYLKNNFTLAFIVVKKRINTRFFLKHQNPPPGTVIDVELTRNYDFFIVSQSVQDGTVTPTHYNVIYDTIGLSPDTVQRLTYCLCHMYYNLPGIIRVPAPCHYAHKLAYLVGQSIHQEPNRSLSTRLFYL
>Hsa_Piwl4
MSGRARGIARSPSATGRIQASP--PRSVDNEASSSRISTNDKYGISSERGVKNDLSICTREKLAHVRNKTGSSGIPVKLVTNLFNLDFPDWQLYQYHVTYIPDLASRRLRIALLYSHSELSNKAKAFDGAILFLSQKLEEKVTELSSETQRGETIKMTITLKRELPSSSCIQVFNIIFRKILKKLSMYQIGRNFYNPSEPMEIPQHKLSLWPGFAISVSYFERKLLFSADVSYKVLRNETVLEFMTALCQGLSCFTQTCEKQLIGLIVLTRYNNRTYSIDDIDWSVKPTHTFQKRDGTITYVDYYKQQYDITVSDLNQPMLVSLLKKKRDNSEAQLAHLIPELCFLTGLTDQATSDFQLMKAVAEKTRLSPSGRQQRLARLVDNIQRNTNARFELETWGLHFGSQISLT-GRIVPSEKILMQDHICQPVSAADWSKDIRTCKILNAQSLNTWLILCSDRTEYVAESFLNCLRRVAGSMGFNVDYPKIIKVQENPA-AFVRAIQQYVDPDVQLVMCILPSNQKTYYDSIKKYLSSDCPVPSQCVLARTLNKQGMMMSIATKIAMQMTCKLGGELWAVEIPLKSLMVVGIDVCKDALSKDVMVVGCVASVNPRITRWFSRCILQRTMTDVADCLKVFMTGALNKWYKYNHDLPARIIVYRAGVGDGQLKTLIEYEVPQLLSSVATSSRLSVIVVRKKCMPRFFTEMQNPPLGTVVDSEATRNYDFYLISQVACRGTVSPTYYNVIYDDNGLKPDHMQRLTFKLCHLYYNWPGIVSVPAPCQYAHKLTFLVAQSIHKEPSLELANHLFYL
>Nve_Piwi1
MTGRARARGRGRSEAADAARRPGEPQPATGRGRSRGVGPPKPQPPPQAMSVEPEYGSEPTTRRDGFN-KEGSVGTKVGIVSNYFRLETRQAAIYQYNVSFSPEVDFKKARFALIGEQRELLGNIRAFDGMVLFLPKKLPDQVTKIMTRRETPDEVEITITLTNELPADSCLHLFNIILKRILKYIDMKQVGRNYYYIKNAIAIPKHGLELWPGYTTSILKYEHSILLGADVSHKVLRKQTVLDFLYELYNGRGNFHDEAAKKLVGEIVLTRYNNKTYRVDDIDWNKRPNSTFTTPKGEISFNDYYKKNYDFTITDQEQPLLFSKPKKRK--GADDPVLLLPELCFLTGLSDDMRADFSVMKDLAVHTRLDPKARSKDLNKLISEINNNPDASGELSGWGLRFGRNLLDFDGRILPGEKIFQKNKGSNYDPKADWSREIRGAPLHSTVNLENWVIVHTNRDSGVATDFQQTLARVCGPMGINTTKPRMVPLNDDRTDSYLKALSNEIADFPQIVVTIVPSNRKDRYDSIKKLCCLEKGVPSQVVVSRTLSKKQMLMSVCTKIGIQLNCKLGGEAWAVDIPLKNLMIVGIDTYHDSSQKGRSVGGFVASLNKPCTRYYSRCTFQHSGQELVDGLKVCMTAALRQWQQINGVLPDKIIVFRDGVGDGQLRAVIEHEVPQILSTFKYDPKFGFTVVKKRIQTRLFMREMNPPPGTVVDKEVTRSFDFFIVSQSVRQGTVSPTHYNVIHDTTGLRPDHWQQLSYKLTHLYYNWPGTVRVPAPCQYAHKLAFLVGQSLHKEPSLKLADKLYFL
>Nve_Piwi2
----------------------------------------------------------------------------IPLSCNYIRIHC-EQAVFQYCVSYSPEIDNRSERFHLLQQHPGFRGPQKAFDSTMLFLPRRLPQPVTQLQSTRRSDGSVTVTITFTRVVPPDDIFQVYNILFRRVMKILDMQQVGRYFYNPKTPAHIPQHNLVLWPGYITSLQHYEGGLMLLCDVHHRLLRTDSCLDYMLNMHSVGDRFRDEVSKELIGSVVLTTYNNKTYRVDDIDWNKRPTSTFTFHNGEMTFVEYYKKSYEIEIRDLDQPMIVNRPKKTERGGVIEVILLIPELCKLTGLNDAMRKDFRVMKDIAAHTRVNPMQRQEAMKKFVMSINSTPEALEQLTAWNLRLDTSTLMTEGRQFPPEKIIYGNTTGSAGDQADWGRDATREKVISAVNLNNWMVFFTQRDSGKANDFVQTMNKCAPAMGIQVNQPKMNQLRDDRTETYLRSIRENLHPQVQVVVVIFPTSRDDRYAAVKKLCCVESPVPSQVIISKTISNPTKLRSVVQKIALQINVKLGGELWALDIPSRSLMVCGIDVYHDKARGGRSVGGLVCSMNRSLTRWYSDVCFQSPGQELIDGLKMLLIKGIRKWHDVNNALPERIIVYRDGVGDGQLKVVAGYEVQQFEECFAYKPKLAVLVVQKRINTRIFSAEGNPGPGSVLDHTVTRKNDFFLVSQHVRQGTVTPTHYVVVYDTSNWKPDIMQKLSYKLTHLYYNWPGTVRVPAPCQYAHKLAYQVGQSIHGQPSQELCDRLFFL
>Nve_Piwi3
MTGRARGRARGRENNTQNTRRPGEPVPVSDRAVGYSHNPQGLTDEFPSLSLGNNSGINTHVSGNDIGFTVGGVGQQIQLATNHFALTMRQDCLYQYSLEFSPDLEHKAKRMQAIRSIENTIGEVWLYDGQMMFLPVQLPDEITCCQRRRDTEGVVQVTITYRCDVLANSFGQVLNTIMARIQQTLGMKRIGDRYFYTEDPFVIPQHRIEILPGFRTSIQHHDNGYLLGLDVAHKYLRSETVVEFLHNLSQNHDSYTDEATRQLCGEIVLTRYNNKTYKILEIDWDKNPLSTFTLRDGSITFVDYYTRQYDRVLEVLDQPLLLAKPKGRTRPGQVTQVYLLPELCFMTGLSADMRSDFNLMRSISDYTRVAPKDRATELTRFMGDFVHIKNRKKEQHFFFVSIDQNLTHFSGRVLNPESIIQGRQTYRVNPTGDWSREIRSSQMHTAMPLQNWAIVVTLRDSDAATDFLQTMLRVGPPMGVPVNQPHV--LQNDQINSYLMALRGLIEENPSMVVVIVPTNRKDRYDAIKKLCCIEMPVPSQVIVKRTLGRRNMLMSVCTKICIQXSTKLGGEPWATPTPALVLMVVGIDVFHDKRSGGQSVGAMVGTMNSSFTKYESRVMFQQPGQELSDSLNYAMTAMLRAYHRHNGRLPVKVKVYRDGVGEGQIEAVIQHEIQQFLQAFRYNPELAVTIVQKRILPRFYAVRSNPPPGTLVDTVVTRPFDFFLVSQSVRQGTVTPSHYTVIYNTSGWQAKIFQLLSYKLTHLYFNWPGTIRVPAPCQYAHKLAYLVGESLHREPSIQLSDKLYFL
>Sca_Piwi_scaffold133811
MTGRAKGRARGRSRGQPEARRPGEPQPTPGRGRGRAPPPAQQQQPPPEMGINGMPPPEPATRPEHITDKRGTSGTSIDVISNFVVLRNRDCAIFQYNVSYSPQVDSRRRRVGMLAEQEALVGKVRAFDGMILYLPHRLPQDVTTVLTTTDNGQTVTMTITLTNEVHANSCLQLFNILFRRILSKLEMKQIGRHYYSPKMPVKVPQHKLELWPGFITSILQYERNVMLCADISHKILRTDTVWDFLNELYTARGNFHDLATRNLVGEIVLTRYNNKTYRIDDIDWDKNPRNTFTTPQGEVSFVDYYRRAYGVELHDLEQPLLVSQPKKRERGEDAGPILLIPELCTRTGLTDEARADFKVMKDIAVYTRIPPQQRSETLYKFLDRIKTTPEANDILTGWNLEFNERLLRFQGRVLPPETIYQKSTS---------------------------------------------------------------------------------------VVIILPTNRKDRYDAIKKFCCVDHP--------------------------------GFKSHELK----NSMVVGIDTYHDSAQRGRSVGGFIASTNTTMTRYYCQVMFQTTGQELADNLKVCMSAALRKYHDINAQLPDRIIIYRDGVGDGQLPAVVDHELPQILASFAYKPKLSVVVVKKRINTRIFHDFTNPPPGTVIDTEVTKPYDFFLVSQSVRQGTVTPTHFNVIFDTSGLKPDHMQRLTYKLCHLYYNWPGTVRVPAPCQYAHKLAFLVGQSIHKEPHKALADRLYFL
>Spi_Piwi1
MTGRARGRSRGRGRGGGDGSRPGDAQRVAGRGRSR-GPPSGQISQPQGMSVKEDVDDNVVTKPAHLIDKMGNTGSGIDLVTNHFKLKTKNFGVYQYTVSFNPEVEAKRARVAMLRSKSDLLGRVHAFDGMTLYLPTRLSEVETRCNITRPQGDVVQMAIKFTNEVPPDSMLQLYNIIFRRILKNIGMQQVGRNYYNTSQPIVIQKFGLELWPGYSTSILPYETDFLLSADVSHKVLRTTTVLEYLYELYERKGDFHGEATKKLVGQIVLTRYNNKTYRIDDINWDLFPSNTFHGRKGEITYKEYYQETYGKEIGDMEQPLLVSRLKREPTRIPNGELLLVPELCFLTGLTDEMRNDFGMMKDLAVHTRVDPKARNQSLMRFINSIKSNADASAELSGWNLEFEDKTLQMSGRVLPPEKIFQKNKSFSYEPRAEWSREMRGNPLQSTVNLNNWTLIYTNRDSGNAKDFAQTLSRVCGPMGIQVSKPYEFELNNDRTESYLHAINERYCSSLQMVVAVLTTTRKDRYDAIKKCCCLEKPVPSQVIVSRTISKKQMLMSVCTKIGIQLNCKLGGEAWAVEIPLKKTMVIGIDTYHDSLQKGRSVGGFVASTNPTLTKYYSRVTFQHTGMELIDGLKTSMTG--------------------------------------ISSCI------------------------------------------------------------------------------------------------------------------------------
>Spi_Piwi2
QYQRAQLYGHGGPAY-GGPAPPGQPASTTSYGRGARGAPAPSVPASYATPTPAMAGLKVSDDIIKTQTEKGSAGKQMSLCANFIPIRFIQ-KIYQYHVSYSPEIDSKKTRHGLLKSHKEVLGPASAFDGATLFLPKQL-ESPTVLESERRTDGEVTIAVTFTRVVPPDDCLQLLNIIFRRVMSRLHLTQVGRYYYDPHRPASIPQHKIELWPGYITSIQCYEGGMMLLCDVSHRLLRTETCYDLMHQLYLRKDRFQEECKKQLVGNIVLTRYNNKTYRIDDIAFDQNPTSTFTFHTGEMSYVDYYSKVYGIELQDLEQPLLIHRPKDKEKGRKLGLVCLVPELCNITGLTDAVRQDFRVMKDIAAHTRVGPMQRQQAMLKFIDNINSCPEALQELTSWGVQLDQTMLQTEGRLLPFEKIILGSTSFISSPQADWGQQAVKEQVITPVPLRNWLVLYVNRDKSKAVEFVSMMNKVTPAMGIEVHQPNMLELRDDRTETYLRMIREHLNPQTQVVVVIFPTSRDDRYSAVKKLCCVESPVPSQVINAKTISQQNKLRSVTQKIALQINCKLGGELWALDIPLKSLMVIGIDVYHDASRGGRSVCGFVASMNKSLTRWNSRVCFQSPGQELIDGLKMCLVSSLKKYHEINHTLPDRIVVYRDGVGDGQLKTVAGYEVQQLSECFVYHPKMAVVIVSKRINARIFAAQDNPGPGTVLDHTITRKYDFFLISQHVRQGTVTPTRYIIVHDKSELKPDYMQRLSYKLTHLYYNWPGTVRVPAPCQYAHKLAYLVGQNIHNEPSHDLSDRLFFL
>Xte_Piwi_scaffold6407
MSTRGRGVGRGRSRGALESRRPGEPKGTPGRGRGRKPPSPTSEVTPQKMSLDGIQISEPHTRPEHITDKRGAAGNEVDLVTNYVILKNRGKAIYQYNVSYSPPVDSKSLRIALLRDHEELIGKIRAFDGMILYLPHRLPNDTTEVVSKTKSDDTIKLTIKLTNELSANSCLQLFNVLFRRILAKLEMKQIGRHYYNPKASSTIPQHKLEVWPGFVTSILQYEQNVMLCADISHKILRTDTVLDVFFELQ-NEPKFHDAATRALVGEIFS--YNNRTYRIDEINWDMTPMSTFTSTTVEISFSDYYE-----EIEDKKQPLLVSRPRKKDDPASIGPVLLVPELCTRTGLSEEARSDFRVMKDVAIYTRQGPAQRVDTLSRFVNQLNTNREVQDILSGWNLEFDRSLLKFKGRTLPTETIFQKDAKFSYKPLADWSRDMRGKHLINSISLREYNIIFSARDVGLAQDFIQSLKRVGPPMGIMVSDPRVNETRDNRTDSFLRTLSGSISPNTQLVIVILPNNRKDLYDAVKKLCCVDSPVPSQCIVARTLSKKQNLMSVTTKIALQLNCKLGGELWALEIP------------------------------------------------------------------------------------------------------------------------------------------------------------------------------------------------------------------------------------
>Aqu_Dcr1
KELRKGRPYQDKMVEYAIKENTIVSLGTGAGKTFVAVMLIREMSGQRIIFLAHTVPLVKQQAEYIRDNTSLKVFEFVGDPKIDSWPKETWYNHFNAANVLVFSRTIFLDLLMKGFIKPRQLCLIVFDECHHATKNDPFVQIMKVVKDAPERPRILGLSASLLGQKVKPGDLKKGVKNLEATLMSTARTAPDMEEVLKFATNPDEKIASYESALDEPASLLKEIIHPPLVFLQTKIQER-KGKLEETAKNLLDDLHHILIDLGPASAAGFVSVAIFELRKAIEYDTEWEKHIAWLALEKLYIFEASCRQFKTKGILQDSNKTLLDEIRDTVSANQAKRALRGIIFAERRHTALCLSKLIQEKPDHVSCDFVVGHLGQSGNARMKSSRQEQVLGKFRKGTVNLLVATSVIEEGVDVPRCNLVIRFDLPQNFRSYVQSKGRARDKPSKFVLLL-SDMEKNKLGEIRCYHQLETELIELCQSRALPSEEEIQKKMADIIPPYMPNGTEGARVSLGNSLLLHRYCGRLPQDEYTKLSPHFEVKKINHNYICSLFLPINCPLRDIIKSPPLGTKQQSQRAAALYAMEKLHKMDEVDDLFKAKASAEKKKGAGSDKKSSSYKKEVSPLLTGCFEVNYAFTQGVAMLTKKQLPYWPDNLEANFDKAIKYIIVPVTINLDGKTVDDIKLDFAHASIVSAKRKPSKPYTPSSCLVTPAYFWVEMDESKTPLSPFNYKFANFVEFFKSKYDYEIIKDQPALICRRVNTSFLKLFTSRYKTDITMFPELVHVFPVSVSFWRVLRCLPAMLWRVESLLIAHKLSTRIGPDNCLILQALTPRGANDSINLERLELLGDSFLKLVTSVYLYNLRPNSHEGKLSEARSRRVANINLFVLGKKKGITSAILSDDFVERLTWVPPGYAALEES---HKVTDKSVADTVEALIGAHTVAGGLEGGITLMKWFGIKDGSSTIAPPKSTSSIQGKIEYSFKNELLLIEAMTHSSYHRNDITGCYQRLEFLGDAILDYLVTCHIYQSDSSAEPGEITELRSALVCNSRFAKLAISLNLHKSLCHGSPNLFNDMKKYAQSLRQ------REKEDMFEEDDDDDDDDIEPPKSLSDCFEALAGAVFIDSGMNLQTVWEAFSPFLEPLLKKFKLPLTPICELHKLIPKDLEVKKKVLSERSLCIIEIKDKNMATARSYKNAKNFAASRVLKKLAEK
>Aqu_Dcr3
MDVTGARSYQLELLDSAIEKNTIVLLGTGAGKTFIAVLLIKQFNSKRTIFLVTTVALVTQQANYIRTHIDLNVGTYYGEMGVDAWRLTKWNSELECNHILVMTRQIFLDMLSHGFISMSRVNLIIFDECHHAVKNDPYVQIMKHYNDC-NKPHILGLTASIISGKCKPDKLEERIRKLEATLNARVETATDLAEVAKYATNPQESLVTYGQHHSELTVRLKSVISETLKFMYQAPQSSRAGTVPSRLQCYLEECIYVMENISITSAVEAVRLIETEIKDMLDEDAEWDITLCHLLLLKLSIFSSQCNELLFDGVNDHSPSKLLEILLNLR---SQAEDFCGIVFVEQRMTAMCLSQIITEILPGIRCSFIVGHASSSGKGGMNAKKQQEVLKKFRSGTLNLLIATSVVEEGLDVRKCNVVIRYDFPKTFQSHVQSKGRARAKDSRYLVLIDQTQESKCTCDIKEYAKLEEMLASLCHNRESPDEDEVSRQLMHLMKPYQPYGPSGPSLPIDSSLLLHRYCQKLPGDQYTVMAPDFKLEPVETLFMCTVYLPTCSPVRSAQ-GIAVPRVNLARQSAAFIAIQDLHKAGELDEHLKPLSRDKEAINAGTNRKVTYYKNEVPSCLKESFPYIYVFGTTLGILTSKRIPVTGEDLKLSFETSDSYLIVPVTVYLGCPLQCFVDIETAKNIIAAALASPTWPFDWPDKLVFKSYYEVLYNPEETPLSLFPGSTKSYFEYFLNKYGYSIVICDPSLTCKPVSMNGVRLLVSRFSSEIRLFPELCKVWPIPASFWKLCRCVPSIIHRLVGFLLAEELAQSIGPSNSLLLQSLTGTSAKDSFDLERLETLGDSFLKLAVSVSLFCGRGKDHEGKLTRSRINRISNFNLSFLAKKKGLPGLLQTEQFEPLSGWIPPGFPAVIQKYYYHKVTDKGIADSTEALLGAYLIAGGLGAGFSFLDWLGLQESSSFSQDVTMSSCLYDKLSWDFSDRALLLQALTHPSYNKNRVTRSYQRLEFLGDAVLDYLITCCLYTEFPSYTPGQITETRSALVNNVTFAEIAVKLSLHTYLLYLSPSLFRKITEYVEFLQEDERESGSEKELIYCREEEADITELEPPKVLGDVLESLAGALFLDSGMSLETVWSYFYPFFRPLIESFKPPVHPIQELMRTEPSVEIMQSSTRRSKHRCTIKVIDKDSCIAESYKTAKNGAAKRVIRKIKEI
>Ath_Dcl1
VVEEQARRYQLDVLEQAKAKNTIAFLETGAGKTLIAILLIKSVQKMLSVFLVPKVPLVYQQAEVIRNQTCFQVGHYCGEMGQDFWDSRRWQREFESKQVLVMTAQILLNILRHSIIRMETIDLLILDECHHAVKKHPYSLVMSEFYHTPKRPAIFGMTASPVNLKSSQVDCAIKIRNLETKLDSTVCTIKDRKELEKHVPMPSEIVVEYDSLHETIKQMIAAVEEAAQQFMGAKDELRQYGVSERTESHKLRAINYTLAELGQWCAYKVGQSFLSALQSDERVFQVKSYLSEVVSLLQCELLEGAAAEKVAAVGKPENGMEEGELPDDPVVSGQHTADFRAIVFVERVVAALVLPKVFAELPSFIRCASMIGHNSQE----MKSSQMQDTISKFRDGHVTLLVATSVAEEGLDIRQCNVVMRFDLAKTVLAYIQSRGRARKPGSDYILMVERGNVSHA-AFLRNARNSEETLRKEAIETDLSHLKDTSRLISIDAVPVYKVEATGAMVSLNSAVLVHFYCSQLPGDRYAILRPEFSMEKHHTEYSCRLQLPCNAPF-EILEGPVCSSMRLAQQAVCLAACKKLHEMGAFTDMLLPDKGSQDDEVPGTARHREFYPEGVADVLKGEWVVCHLYDSEFAILFGNELAEVVEPSTTPWDPAKAYLFVPVTDNLVEKITKTTAWDNPLQARPDNTLGGDREYGFGKNIVFGQKFYVDICYDMSAETSFPREYNTYADYYKQKYGVDLNKQQPLIKGRGVSYNLLSPRFEQSTYYVFLPPELCVVHPLSGSLIRGAQRLPSIMRRVESMLLAVQLKNLIPIPTSKILEALTAASCQETFCYERAELLGDAYLKWVVSRFLFLKYPQKHEGQLTRMRQQMVSNMVLYQFALVKGLQSYIQADRF-APSRWSAPGPELEGDLSSYRVLSSKTLADVVEALIGVYYVEGGKIAANHLMKWIGIHDEVDGTLKNVNVPELERALKYEFKEKGLLVEAITHA--SRSSGVSCYQRLEFVGDAVLDHLITRHLFFTYTSLPPGRLTDLRAAAVNNENFARVAVKHKLHLYLRHGSSALEKQIREFVKEVQTESSKPGFNSFGL---------GDCKAPKVLGDIVESIAGAIFLDSGKDTTAAWKVFQPLLQPMVTPETLPMHPVRELQERQQQAEGLEYKASRSAARNALAAAGEDGNKKNGHQPFTRGEPMPSVKKAKDS
>Ath_Dcl3
MMTDSNGSYELKVYEVAKNRNIIAVLGTGIDKSEITKRLIKAMDKRLIIFLAPTVNLVKQQCCEIRALVNLKVEEYFGAKGVDKWTSQRWDEEFSKHDVLVMTPQILLDVLRSAFLKLEMVCLLIIDECHHTTGNHPYAKLMKEFYH-ESKPKIFGLTASAVIRKSSPSNYAAQVSELERLMDSKIFNPEEREGVEKFATTVKEGPILYNLELKEKLETSHLKFDASLRRLDSFLNMDNFETYQKRLSIDYREILHCLDNLGLICAHLAAEVCLEKISDTKEEETYKECSMVCKEFLEDILSTIGVYLPQDDSLVDLQQVISGHVSPKLKELFRGDKQKQCLILVERIITAKVIERFVKK-ASYLNVLYLTENPSTNVS---AQKMQIEIPDLFQHGKVNLLFITDVVEEGFQVPDCSCMVCFDLPKTMCSYSQSQKHAKQSNSKSIMFLERGNPKQRDHLHDLMRREVLIQDPEAPNKSCP----------------PPVKNGHGVKEIGSMV--------IPDSNITVSEEAASTQTM------------SDPPSRNEQLPPCKKLRLD------------------NNLLQSNGKESKSSAAGSKKRKELHGTTCANALSGTWGIDYKFNSSFSLLLESTLAEVGTKREFLLQTDTSFMFLPVETNLASSATIDWSAINSCAIVEFLLRDSDNQCNTSSVLLDDKMYSIVAVSDSSAMSPFDAGYATYAEYFNKKYGIVLAPNQPLMKLKQSHHNLLVDFNEEMNIHAHLPPELLARIDVPRAVLKSIYLLPSVMHRLESLMLASQLREEISISSTSILEAVTTLTCPESFSMERLELLGDSVLKYVASCHLFLKYPDKDEGQLSRQRQSIISNSNLHRLTTSRKLQGYIRNGAFEPR-RWTAPGFKIGKSCDMGHRVVSKSVSDCAEALIGAYYVSGGLSASLHMMKWLGIDNLVVEAINRVSLRCLERKIQHEFSAKFLLKEAITHSSL---RESYSYERLEFLGDSVLDFLITRHLFNTYEQTGPGEMTDLRSACVNNENFAQVAVKNNLHTHLQRCATVLETQINDYLMSFQK---------------ETGRSIPSIQGPKALGDVVESIAGALLIDTRLDLDQVWRVFEPLLSPLVTPDKLQLPPYRELNELDSLGYFFRVKCSNDDNQSSMDVMKKGGPRGTLHEFCKKYAGEARPDKKSSF
>Dme_Dcr2
DVEIKPRGYQLRLVDHLTKSNGIVYLPTGSGKTFVAILVLKRFEGKRALFMCNTVELARQQAMAVRRCTNFKVGFYVGEQGVDDWTRGMWSDEIKKNQVLVGTAQVFLDMVTQTYVALSSLSVVIIDECHHGTGHHPFREFMRLFTIANKLPRVVGLTGVLIKGN-EITNVATKLKELEITYRGNIITVSDTKEMENYATKPTEVMVSFPTVTRLISAEIEKFYVSLDMNIRRSKSLQCRDPSKKSFVQLFNDFLYQMKEYGIYAASIAIISLIVEFDIKRRQETVKLMHRTALTLCEKIRHLLVQKLQDMTDDDDDNVVIMNFSTPKVQRFLKDPKDICCLVFVERRYTCKCIYGLLLNYPENLTPQFMVGRNISPDFSVLERKWQKSAIQQFRDGNANLMICSSVLEEGIDVQACNHVFILDPVKTFNMYVQSKGRARTTEAKFVLFTADKEREKTIQQIYQYRKAHNDIAEYLKDRVLEKTEPELYEIKGHFQDDPFTNENGAVLLPNNALILHRYCQTIPTDAFGFVIPWFHVLQ-KGKHVISINMPVNCMLRDTIYSDPMDNVKTAKISAAFKACKVLYSLGELNERFVPKTLKKYGVNKADKSKDRTYKTECPLEFYDALPYEIFLYRNYAILLRNKLPRLHPFFVLDRRSKENYLVVPLILGAGEQKCFDWELMTNFRLPQSQEQQPARPEDFEGTQWYANYMLVTVHRELTPLSYMEKQDKTYYEFTMSKYGNDVVKDKFMIEVRDLTETFYVHNRGKFKMKVILIPELCFNFNFPGDLWLKLIFLPSILNRMYFLLHAEALRKRFTPEQGEFLAAITASSAADVFDMERLEILGDSFLKLSATLYLASKYSDWNEGTLTEVKSKLVSNRNLLFCLIDADIPKTLNTIQFTPRYTWLPPGSSSEVNFCVGLVIPNKVIADTLEALLGVIVKNYGLQHAFKMLEYFKICKPLTQLLNLELGGKLEKNLGYTFKDRRYLLQALTHPSYT-NRITGSYQELEFIGDAILDFLISAYIFENNTKMNPGALTDLRSALVNNTTLACICVRHRLHFFILAENAKLSEIISKFVNFQESLLEEADVQPTPLDLDGEFNMSTNVDVPKALGDVLEALIAAVYLDCR-DLQRTWEVIFNLFEPELQEFTVPINHIRQLVEHHAKPVFSSPIVEGEMVSCQFTCMEKTYGFGSNKDQAKLSAAKHALQQLSKC
>Hsa_Dcr1
DNIYTPRKYQVELLEAALDHNTIVCLNTGSGKTFIAVLLTKELNGKRTVFLVNSANQVAQQVSAVRTHSDLKVGEYSNLEVNASWTKERWNQEFTKHQVLIMTCYVALNVLKNGYLSLSDINLLVFDECHLAILDHPYREIMKLCENCPSCPRILGLTASILNGKCDPEELEEKIQKLEKILKSNAETATDLVVLDRYTSQPCEIVVDCGGLYERLLMELEEALN---FINDCNISVHSERDSTLISKQILSDCRAVLVVLGPWCADKVAGMMVRELQKYIKHQEHRKFLLFTDTFLRKIHALCEEHFSPAS-------LDLKFVTPKVIKLLPFTNILCGIIFVERRYTAVVLNRLIKEAPEYISSNFITGHIGKNQPMEAEFRKQEEVLRKFRAHETNLLIATSIVEEGVDIPKCNLVVRFDLPTEYRSYVQSKGRARAPISNYIMLADTDKIKSFEEDLKTYKAIEKILRNKCSKVDTGETDIDPVMDDDDVFPVLRPDDGGPRVTINTAIHINRYCARLPSDPFTHLAPKCRTRELDGTFYSTLYLPINSPLRASIVGPPMSCVRLAERVVALICCEKLHKIGELDDHLMPVGKEEEEVRPGSTKRRQCYPKAIPECLRDSYPYVTTPPRCFGILTAKPIPQIKPALEFKPTDADSYCVLPLNVVDSSTLDIDFKFMEDIESEARTTKETPFVFKLEDAVIIPRYFYVAVYTDLTPLSKFPSEYETFAEYYKTKYNLDLTLNQPLLDVDHTSSNLLTPRHLNQQNKQILVPELCAIHPIPASLWRKAVCLPSILYRLHCLLTAEELRAQTGPNPGLILQALTLSNASDGFNLERLEMLGDSFLKHAITTYLFCTYPDAHEGRLSYMRSKKVSNCNLYRLGKKKGLPSRMVVSIFDPPVNWLPPGYSISYDLHTEQCIADKSIADCVEALLGCYLTSCGERAAQLFLCSLGLKKRTDREKALCPTREFEKKINYRFKNKAYLLQAFTHASYHYNTITDCYQRLEFLGDAILDYLITKHLYEDPRQHSPGVLTDLRSALVNNTIFASLAVKYDYHKYFKAVSPELFHVIDDFVQFQLEKNEMQGMDSELRRSEEDEEKEEDIEVPKAMGDIFESLAGAIYMDSGMSLETVWQVYYPMMRPLIEKFSVPRSPVRELLEMEPETAKFSPAERTYKVRVTVEVVGKGKGVGRSYRIAKSAAARRALRSLKAN
>Hvu_Dcr1
-------------------------------------------------------------------------------MGVDFWDETRWIAEFNKNDVFVMTAQILVDILEKSIFCLYNINLIIMDECQNATKKHSYVTLMEIFGKYPEHPHILGLTASIINEKVCNPQLQDRILGLERRMRSKCITCSDRQATLRFAAKPSETVQTFKGILEPVIESMKNIFDTSLDYFEKKTRFNRNEKLQLSERDAMRYCKEILESLGPLCVFWAAQILLKQIDNHIKRMLEIDVLTKCKESLNKVIKEFEDEAVYVFSIENIIP-VEPLLTTKAASFLNSFKELHAIVFTQRRCTAVVLSKLINYQETGLNSDYILGHFDANICGAMRSKKQNLVLSNFKQDKFNVLVSTSVVEEGLDVRKCNLVVRFDGINNYREYAQSKGRARASGSKFIIMTEERQELDTKKQHLVMQQIEEILFEQCQNRVLPTDEEIEIEMMDENLPFSHNGYDAPRITKDNAILLYRYCSRLPSDQYCKTNPKFQYHILENQFCAECMLPLNCPLPRIYKGDQMSSKDLAKKSVCMIICKALHLFGELTEHLLPM---------------------------------------------------------------------------------------------------------------------------------------------RYND------------------------------------------------------------------------------------------------------------------------------------------------------------------------DNGLESDSGSK----------------------------------------------------------------------------ITLSEASKRED---------------------------------------------TIPLQKFWLQ----------------------------------------------------EAFSGGLFLPKN-------------------------------------------------------------------------------------
>Nve_Dcr2
--------------------------------------------------------------------------------------------------------------------------------------------------------------------------------------------------------------------------------------------------------------------------------------------------------------------------------------------------------------------------------------------------------------------------------------------------------------------------------------------------------------------------------------------------------------------------------------------------------------------------------------------------------------------------------------------------------------------------------------------------------------------------------------------------------------------------------------------------------------------ERLEIYGDAFIKYAISELLYSDFPNVNEGRLSFLRGLRVSNQQLFYLGRSRGLAPLILTKPFEPVGSWVPPGFPMLLPPHTFTVISDKTVADTIEALIGACLMSSG-------------------------------------------------------------EQLEFLGDALLDYLVTRHVLQRFPRLSPGAITDLRSAVVNNYSLACL-IQRDFHKHMRSMSMALFKVVRRFVRRLSEKETRPDQVYSKLLLTEDGRGGEAIEVPKVLGDLFEALLGALYVDCG-------------------------------------------------------------------------------------
>Sca_Dcr_scaffold2419
-------------------------------------------------------------------------------------------------------------------------------------------------------------------------------------------------------------------------------------------------------------------------------------------------------------------------------------------------------------------------------------------MGVKITKEGEPL--------------------------------------------------------------------------------------SRKSTAKDASPK-----------------------------------------------------------------PPRAKRMKPSLPHASLTTEKAA-------------NTHL-------------------FFRN--------------------------------------------------------------------------------------------------------------SSSILSEYF-------------------------------------------------------------------------------GPHPPTVL------SVRQQLEVQRLLTVSSSSL------------------------------------------------------------------HALHSHKIE--------------------------------------------------KRIDWTFHDPSLLLQALTHASYTKNRVTDCYQRLEFLGDAVLDYLITCNIYSNFPNYGPGEITGMRSALVNNITFAELAIQLELHKALLHNSPALFKQIPQYIEALKKEESTAVIESSEILCRDSDEEVEELDPPKVLGDLLESLAGAVFLDSGMNLETVWRVFSPLFQSKIDKFEIPVPPIQELFELEPNIQTKRSWKKG-RVRCMLTVVDRGSAEASSHKAAKSAAARAALKKIKAQ
>Sca_Dcr_scaffold52675
-------------------------------------------------------------------------------------------------------------------------------------------------------------------------------------------------------------------------------------------------------------------------------------------------------------------------------------------------------------------------------------------MGVKITKEGEPL--------------------------------------------------------------------------------------SRKSTAEDASPK-----------------------------------------------------------------PPRAKRMKPSVPHASLTAEKAA-------------NTHL-------------------FFRN--------------------------------------------------------------------------------------------------------------SSSILSEYF-------------------------------------------------------------------------------GPHPPTVL------SVRQQLEVQRLLTVSSSSL------------------------------------------------------------------HALHSHKIE--------------------------------------------------KRIDWTFHDPSLLLQALTHASYTKNRVTDCYQRLEFLGDAVLDYLITCNIYSNFPNYGPGEITGMRSALVNNITFAELAIQLELHKALLHNSPALFKQIPQYIEALKKEESTTVVESSEILCRDSDEEVEELDPPKVLGDLLESLAGAVFLDSGMNLETVWRVFSPLFQSKIDKFEIPVPPIQELFELEPNIQTKRYAVKKERIGCVCL------------------------------
>Spi_Dcr1
EMSFVWPHHSVDIAERVLEQSCVVCVSRDKSKTFIAFNVCQEFNCGKMILLVDDETIVEPFLTGISNQSLLSVKAFFKKPG----VEDEWNCSFSMCDIIVTTGEAFAQRLIARTVELSLCSLIIFDQCHLALNQHHFAIILQKMKESNSRPHIMGLSSQILCHQDCSEDMEIFLTSLEQIFNCRTLISSDLLALNRYGEYTEMEIGCFNHVQDPHIFNLSKIFERALFFLKDYRMNQVTETCVIFARHILTEGHRVLLLLGSWCTWYMAKITVREIDKLEKKVDIVLILQFCRTQIRLVISILEQEKLEVSNDLTDLGRTSMHLKPEHQEVNNQCNDPLCVILVPSTIIAKALNSLLNKLVKFLKSACIHGNAKEEMKSSFSDEVDENVMVCVQDGSVNVLIATFEIEQELYAKRCSLLIRLGMPNAYENYYSVKSKLKSAGGSLVVLVREEELAETEAKYQIFQRIEKLLWERCPNSRPPGHE--TRKLFQESQAYQPLGEGGAKVELLSSILVNSYCGKFPSSGVGYPVPVCRMQEVEVQFVATLFLPRNSPVYPIKGSVTLKKTDINEDTAALEACRLLHKREELTDDLQPLFRWVADVVDGTVTRNRAYKRKFPTLLENNFPYSTKPKYSIGVLSRKPLPKLKESSATFLSFDPTYILFSRSLALSSNNHKEVAFDFMFSLEDKNYSGPPDITDAEITVVTATYYYVAICYDLSPSDPFPNVAGTFAEYVKIRYDVEVSLDQPMLDVDHTSSNFLLPKYENFKSKVYLIPELCSIHPVPGHLWRQLSNLPAVLYRIESLLVAEELRCWVGPPSSLILRALTTTSAGDVFSLERLEVLGDSFVKYAISSSVFFKHRYENEAVLSFLRGIKVRNRQLFYLARQRGLPSYMFTRMFNPLVNWLPPGFDIQLNSYLHVCCSDKSIADCTEALIGAFLLCFGSDGAFKFLEWLGMEKDENLVHKPSSDDSVEEALHYRFHDKSLLMQAFTHSSLGDNSVRNSYEQLEFLGDALLDFLVMRYLYVNHRHMSPGELTDLRTALVNNYSFAVLAVKLGFPRHLRSCSPQLFGMVNKFMVKLKEERKHAITHRKNDEVR--------------LSRLTKTLVC--------------------------------------------------------------------------------------------
>Spu_Dcr1
ILSFTPRHYQLELLETALEQNTTVCLQSGTEKTFLAVMLIKELEGKRTIFLVNSESYLSEYGNVIHTHTDLNVKEYRNSDKMISWDRTRWQDEIEHCHVAVMDSEIFLKLLQMSYVGLSMLNLLILDECHHTLQHHPYHQIMLAFKQYPDRPRILGLTESILKGDFKPCALEEHIDMLETSLQSKAKIATNLTSISKYGTKPKEAVIVCRELVSKLSKLLTDGLDQLNQF-EYSFKARDEGELVDCKRQALMECLSTLRTIGPLGVKILIPMLVREILKLEKH----EFLDVHLLFLQHATTQLRMVERICDNALREGGYDLKFLTPKVRRLLRSTTNLCGIIFVEQRYTAVVMSRLFKKLPNFLLCSCIA--MGSGRLVQNQRRKHEEVLRKFRRREVNVLVATSSVEDGVELPRCNLVVRFDRPTSYQSYMQSKAKARAPTSHYLMLIYEPDVQLFLGDVQCYQEFERVLNRKSKGKTQPQEEVLDLLVADKQMPIPKNEEGSPRASMTTAIIINRYCAKLPSDVFTHLTASCKMKERSPEFQATLQLPINSPIRKPITGPWMKRKKWATMAVAVKAATILHKAGELNDYLQPMGKELFAQRPGTTKKRQYYDKEVAKCLQECLPYSASPRQCFGIITSKQIPKVKPNLELNPEKSQAYLIVPLKEGSGGPSVIDWSFLEKVSSSGHQDYSQSFEFSTDIAVVTPIYYFMAILYDLPVTSPFPSKYETFVDYYFERYDIQISFQQPLVDVDCMSSNLLTPRYLNHQKKQYLVPELCYIYPIPASLWRKAVCLPSILYRLNALLIAEELRVQVGPSPTIILQSLTMSNSSDGFNLERLEMLGDSFLKQAVTAYLYCTYPHLDEGKLSFLRSKQVSNFNLYCLGDKKALAHKMQVSLFDPSINWLPPCLQLPYEIHTQHSMSDKSIADCVEALIGCYLVSCGFRSALLIMAWMGLDDGQSNKRNDQSSDLFEKTINYRFRDRAYLLQAFTHSSYHRNSITDCYQRLEFLGDALLDYLITRHLYDHHTNLSPGALTDLRSALVNNTIFASLAVKFNFHKYFKAYTANMFQVIDNFVTFVDAKNEALGMDSQLKYSEGEQEESEDIEVPKALGDIFESVAGAIYLDSGMSLNAVWKVYYPMMKQQIEQYALPISPVRELLEMEPETARFGPPEKTIKTRVTVNVVGKGKGIGRNYHIAKATAARFALRHLKSQ
>Xte_Dcr_scaffold5822-0.32
TELTVARPYQLELLDAALDGDTIVLLGTGAGKTFIAVMLIKQLDAKRTVFLVNTVPLVTQQADYIRAHTPLKVGHYCGENGVDSWKQAKWNNELDQNNILVMTRQIFLDMLTHSYVNLSRINLIIFDECHHAVKNDAYVQIMKFYPKCPNRPRILGLSASVISGKCKPQQLERKLKDLEETLHCRTETAGDLAEVAKYATNPDETLVCYSDSQTGI---LKPILDKIAEFLECQQKSKSKDSIDVKLRGYLEECIYALDNISITSAIEAVELMKIEIEDILD-NHNWESKLTQMVLLNLDIFAVECKKALKNEGDDHSPTSLLHILADTNPCLNSPDKVCSIVFVERRSTAVCLARLIQQHLGHLNCSFIVGHTGRGGRANMNVKKQQEVLRKFRTGQLNLLVATSVVEEGLDIPKCNLVVRYDFPKTFQSHVQSKGRARAKNSRYLLLVNREDYADRRSDLDCYFQLEKKLEEICHGREVPGEDEVEKRLKHLIEPYQPYGVDGPQMTIDGSLLLHRYCQKLPHDRFTILAPVFEDENMPILFAVKIQLPMNCPVKELRAGPPLPRVNLAKKAAALEAIKQLHIEGELDDHLKPISHKMTEKHAGTQRKVMYYRNEVAKCLHNSKPVPYGFNQTLGILTSKPIPYTPLNIKFPTDVSNSYLIVPVSILDTNPLVYFLDNEIVQRLAAGSLQVPTWPCDWTNTLVRKKYYEVTIDDNETPLTNFPSQSITYAQYFLHKYNYEIQYTQPSLTCKPVSMNSLKLVSSRFGSEIKLFPELCQIYPLSASFWKLCRCVPTIIYRIEALLVINELSDLIKPDNALLLQSLTTKSANDSIDLERLESLGDSFLKLSTTVDLFCCRNNDHEGKLNSARQRRISNFNLSYLSKQKDIPGRLFSKEFDPHFNWIPPCFSEDIRCYYYHRATDKDVADGIEAMLGAYIIAGGIEAGFKWLRWLGMKRPMSMDDDDQMDVELCEKINWTFKDPALLLQALTHPSFQKNHLTDSYQRLEFLGDAVLDYLITCFIYCQFPNYTPGQITEMRSALVNNITFAEIAVELRLHTYLLQLSPGLFKQITEFVDSLERSKPKPGESKSEIYCRNDCEDVEELEPPKALGDVLESLAGALFLDSGMSLEVVWNIFYPFFKPLIDKFRVPVHPIKKLLELSSAIIEKRPSQTRS-HRCSVKVVDKGTCVAKTYKAAKVGAAKRAIEKIKEL
>Xte_Dcr_scaffold5822-0.33
KEVKQGRPYQVELVEYALRENTIVSLGTGAGKTFVAVMLIREMEGQRTIFLAHTVPLVKQQANYIRENTNLKVSDFCGDAKVDSWSKETWYDHFNNNNVLVFSRAIFLDLLLKAFIKPRQLNLIIFDECHHATKNDPFVQIMKVIKDAPQRPRILGLSASLLGKKVKPGELEKGVRALETVLMSTARTTRDLSDMVKYATNPDEKICNFNSRVDEVAASLKCIIDPTLDFLRTKVDKRQKSPIEETARNLLDDLQSILVDLGPASAAGFVSQAIRELKNTMKFKPQWDNLLGCLVLSQLTIFETKSREFKHQGKLQDSNHAMFLEIADMAVRS---KTLRGIIFVERRHVASCLSKLIQEKPDHISCDYVVGHVGQNSTARMKSKEQERVLCKFRRGKINLLVATSVIEEGVDVPKCNLVIRFDMPQNFRSYAQSKGRARDKPSTFLLLIGGDHQSDSLKDIENYHNLEKELIVLCQERKLPSEEEIQAKMADKIPPYMPYGPEGARETI----FSPRYCQRLPCDEFTVLVPSFEVRKIKFNYICSLSLPFNCPIKKIIESPPMGSKLQSHRAAAIFAIEELHKLKELDDIFKPTPLPEKKILAGTDKRSQLYKNEVATVLSSCYPQSYVFQKALGILLKKRLPHWPPELTANFEHSQKYIVVPVTINMDGNEIKEVAIDYNIAAINDIQKFPDPPYSAEKSLISVRHYRPMLDPSLSPLSPFPDKFANFLEYYNNKYNYELKLEQPGLICTRVSMSFLKVFTSRYNIPITLFPELVQIYPLSASFWRLLQCLPACLWRLESLALAEDFSGTVGPDNGLILQALTPKGANDSIDLERLESLGDSLLKLCTSIYLFNTRTLAHEGKLSEARARRVSNVNLFCLAKKKGIVTKILANDFVDRIRWIPPGFSTLEERYHYHRVTDKGVADVAEALIGAYTVAGGLQGGIAFMKWLGVKDILKSTAEPFETENVQQRIHYQFKNHLLLIEALTHPSYARNNITDCYQRLEFLGDAILDYVVTCQIYQSDASSTPGEITELRSAIVCNKRFAELAVELNLHCSMLHSSPDLFKKMGKYAVALKEQLGEIQLGLQNLYTNDEDEDNELLDPPKCLSDVFEAIVGAVFVDSGMSLETVWTTFEPILKPLLEKFKIPVPAIKELYEKIPTGLIVKREISSKRKSSIMDTRPAGLVSARLHNFNRSLEAKKRVKQLYQT
>Aqu_Drosha
---------------------------------------------------MNKEVLSEVSFCPEYQP-----------------------------------------------------------------------------------------------------------------------------------------------------------------------------------------------------------VWGLKEEDKLTSIREIFKSKLCTRQTK--------------------------------------------------------PTPVDPLIPFNAHHSNNQLS----------------------------------------------------------------------------GLDHIPQLVMKQYNIDYTISLKPHPLPTFYKVEDIVLLMQFIFVDLLNLFDW------FNKLVSKDFKLFFMPRFECKDRKDNLIPASMCNIMESLISFYKPLSLPRPASVTKE--MGVSRQYSNCIIHNSNKSPSSIRVDSINWHSRD-----SEAILVHLCHFVPDSHITSSPD----------------TVTSTGRHHRPHKHKQQEGTRYACSRKHTRETVVELQSSSSYHFTGIFTDCTQLALLCPQLSSHLLFHLSLVDLEAGINYKFKDRSFLELALTHTSFITQYNGSPNEILISLSNCGTRAHVSAATGKAPPSKRPKSGIEGLTEAAETSKYKDDEGDVIRDNERLEFLGDAVIEFLCSIQLYLMFPSFTDSHLVIFRKALICNQNLATVAKRIHLEKYLL--MDVNFKNA-DINHIYANTLEALIGAVYKDSDINTSSIVLATLLFPEEDLRGIWLSEYKDQLQVDSTDGDRHM--------SFNKLEESIGVRFTNIRLLARAFTHPSYGCTDLLIGDYQRMEFLGDAILQFLTSDYVYDTFPLHHEGHLSTFRTAIVHNKQLAEVSVELGFPQHLLLGKDQT-VTNFKVHADLIESFITALYLDKGMEHVLMFCKVCLFPKLAVSLRKKEFLDSKTRLQHASIE---QGG------FRKQSNIHSKAMLLPLVGVYFRGRRIATGTGGSSQNAGMNAAEKGLDSRIVPNCLKTTSN---------------------------------------------------------------------
>Dme_Drosha
MYQPPLPPPVQPAPPPPPPPPEESPPGVGVPSHNYSSNESHSQSSKSLDYVYPETPAPYASSVPSYDPYQQPPAYGYEGYAYNEQAQKYGGQHYQYQYPASGSSFLYESYKYPDRYPAYSSRPPSERQRYTSNSSSQGYHHYPGYSSGRRYEQRHDQEHRQIQDSRYAHEPRHGHYAHRQAKGSQHGYYGSAARNQVSDDYSPRGHHERERNETLEKTRAKPKVETERDRLLRQWCSNFCEKPEDYVKKMNALSEADAPVESWVRSSPAELENEVRGRARLQKLCTLFDEELLQRAKRVREKLPVYVPPPRKARRRVCKHKHKSEACSSSSSSDDDSDEDAFDCCMEELRKVQHPQRVHADLWHNDAGEMNDGPLCRCSAKSRRIGIRHGIYPGETGYKLCDPNSNNAGKLFHYRISISPPTNFLTKTPTIIKHDEHEFLFEGFSLLSHVRLSDLPVCKVIRFNIEYTIEYEEEKMPENFTIHELDIFFKYLFHELLELVDFNLMPNLSGNVEESCPAFHFFPRFVRDLPDNGKEVLAMVEVLRYLLDNSAQLVERQQLLHLNQEWQNYVDFIKGMLVTKPGYKPCSLRVDQLDRNNSDECVDRSHPAIVHFGICHPQLSYAGNPEYQKAWREYVKYRHLMANMSKPSFKDKRKLEEKEQRLQEMRTQGRMKRNITVAISSEGFYRTGIMCDVVQHAMLIPVLTGHLRFHKSLDLLEESIGYRFKNRYLLQLALTHPSYKENYGTNPDHARNSLTNCGI-RQPEYGDRKIHYMNTRKRGINTLVSIMSRFGKEHETVSNITHNERLEFLGDAVVEFLSSIHLFFMFPELEEGGLATYRAAIVQNQHLALLAKKLQLEEFMLYAHGSDLCHELELRHAMANCFEALMGALLLDGGIKVADEVFTDALFQDEKLLSIWKNLPEHPLQEQEPLGDRSCIDSYRVLKELTKFEDSIGIKFKHIRLLARAFTDRSIGFTHLTLGSNQRLEFLGDTVLQLICSEYLYRHFPEHHEGHLSLLRSSLVNNRTQAVVCDDLGMPKYAVYANPKA-DLKTKDRADLLEAFLGALYVDKGLLYCEQFCHVCLFPRLQLFIMNQDWNDPKSKLQQCCLTLRTDGGEPDIPYYKVVEASGPTNTRVYKVAVYFRSKRLATSSGSSIQQAEMNAAKQALENSLFPQLDHQKRVIAKSIKKQTGNELDNDSDRQKSPTMPLRSNRSGSSSSSSSSDSDGSTSSPKCKRRLKKCSSVSSKSSLG
>Hsa_Drosha
SFHPGRGPRGRGGHGARPSAPSFRPQNLRLPPVQYQYEPPSAPSTTFSNSPAPNFLPPRPDFVPFPPPYQYPPGYSHHNFRSPERLKHYDDHRHRDHSHGRGERHRSLDRRERGRSPDRRRQDSRYRSDYDRGRTPSRHRSYERSRERERERHRHRDNRRSPSERSYKKEYKRSGRSYGLSVVPEPAGCTPELPGEITDSWAPPLEIVNHRSPSREKKRARRWSDNQSSGKDKNYTSIKEKEPEETMPDKNEEEEEELLKPVWIRCTHSENDSTVVGTSRLRDLYDKFEEELGSRQEKAKAARPPWEPPKTKLDEDLESSSESECESDEDSTCSSSSDSEVFDVIAEIKRKKAHPDRLHDELWYNDPGQMNDGPLCKCSAKARRTGIRHSIYPGEEAIKPCRPMTNNAGRLFHYRITVSPPTNFLTDRPTVIEYDDHEYIFEGFSMFAHAPLTNIPLCKVIRFNIDYTIHFIEEMMPENFCVKGLELFSLFLFRDILELYDWNLKGPLFEDSPPCCPRFHFMPRFVRFLPDGGKEVLSMHQILLYLLRCSKALVPEEEIANMLQEWQKYAEECKGMIVTNPGTKPSSVRIDQLDREQFNPDVIT-FPIIVHFGIRPAQLSYAGDPQYQKLWKSYVKLRHLLANSPKVKQTDKQKLAQREEALQKIRQKNTMRREVTVELSSQGFWKTGIRSDVCQHAMMLPVLTHHIRYHQCLMHLDKLIGYTFQDRCLLQLAMTHPSHHLNFGMNPDHARNSLSNCGI-RQPKYGDRKVHHMHMRKKGINTLINIMSRLGQDDPTPSRINHNERLEFLGDAVVEFLTSVHLYYLFPSLEEGGLATYRTAIVQNQHLAMLAKKLELDRFMLYAHGPDLCRESDLRHAMANCFEALIGAVYLEGSLEEAKQLFGRLLFNDPDLREVWLNYPLHPLQLQEPNTDRQLIETSPVLQKLTEFEEAIGVIFTHVRLLARAFTLRTVGFNHLTLGHNQRMEFLGDSIMQLVATEYLFIHFPDHHEGHLTLLRSSLVNNRTQAKVAEELGMQEYAITNDKTKRALRTKTLADLLESFIAALYIDKDLEYVHTFMNVCFFPRLKEFILNQDWNDPKSQLQQCCLTLRTEGKEPDIPLYKTLQTVGPSHARTYTVAVYFKGERIGCGKGPSIQQAEMGAAMDALEKYNFPQMAHQKRFIERKYRQELKEM---------------------------RWEREHQEREPDE---TEDIKK--------
>Hvu_Drosha
--------------------------------------------------------------------------------------------------------------------------------------------------------------------------------------------------------------------------------------------------------------------------------------------------------------------------------------------------------------------------------------------------------------------------------------------------------------------------------------------------------------------------------------------------------------------------------------------------------------------------------------------------------------------------------------------------------------------------------------------------------------------------------------------------------------------------------------------------------------EGHLTLLRISLINLKCLAKASEEIDLIKYIV---------------------------------------------F------------------------------------------------------------------------------------------------HPNHEPS------------------------------------TTNEKTFSDVFEAFLAALHLDKGLLHCQKLIEVCILSRLKEFILSQDWLEPKSQLQQCCNTYNKKPDKVEHPVYKRIKLSTINGVQNFKVGVYFNGKRLGTGQGRSRKEAEKEAAKSALSKNYFELQHRQKNIISKRYQLDLNRRNANSPESTSSSDVSYSSKRKASPDKEHNSKRIKIVNKEADKLNFNISTKKQLMNYKL
>Nve_Drosha
AILAQMGDQGLGPPGTEDVGQNYSSANLHLNSQTSSFSETYSSHTALGSNSVTRLPDVCNQVCQRFDEYSGVPDKSRSNHKCDSDKERKDAHQKRKHWIGAGECSSSKARKPHRDLVPNKSQADQRRSSVGPSSTHKPQADQRSSSIGSRDTQKPQANQRSSSGSRDTQKPQADQRSFSIGSRDTQKPQTDQRRSSISTHKSHADQRRLSDSPRDTHKNNRRRTFKESDKDDRNHRSLNLRSYSPPPPDSKRKVKFIVPEDCYTRVKGTPSQSTVTGTKKLENLYAAFEEKILQLKSSPVNMLPGHDDPAAVHSDKLSCNNDSDDKGDDESMSSDDEKHSTGPSPPQVKRKLNDPRRLHKDLWFNEKGETNEGPVCRCSVKEKMTGIRHAVYPGEMEIPRCDLLGNNSSNLHHYWVTVTPHANFMTDRPTIIQHKGREFVFEGFSLLSHHRLNKVPPCSLIRYNIEYEIHFIEHPVPKNFCIKGLDLFSDFLFDKVLELHDWALKGVFSVNSDNQCPRFHFLPRFVFRRSGKVDELLSMDKVLAHLMDSYKPLIQVRTSRQYTPDWGKLSKSCRNQIVTRPCMKPAAFRVDDIEFSSADDTRTSRYPYIIHHGIRPVQMSYVGNPKYQKLWKSYVKLRNTLANSS--TSASVKKVSSSPLPRSKSENKDSMRRDFRARLNSQGVMATGIHSDVCQHAMLLPVLVHHIRYHTCLRTLDAKLGYTFKDRMLLQLALSHPSYHLNYGMNPDHARNSLSNCGV-KQPRYGDRRIHNVHSKKKGITHLVRVMANLGKVEEDRSMIRHNERLEFLGDAVLELICSKHLFFMLPDMDEGHLATFRSALVQNRHLALLAKMLDLSDYMQFSHGPDLCQEDDLNHAMANCLEALLGAVYLEAGLQVATELFSRLAFTEQDLYDKWMELPKHRLQDQEPGGDRHLIGSSPVLQKLVEFEEGSGIPFTHIRLLARAFTHPQVGKNNLTLGDNQRLEFLGDSVLQFVVSVFLYQHFPDHHEGHLTLLRSSLVNSRSQAEIARQLNLQEFINTGPT---NVREKMLADVLEALIAAVFVDKGLRHVEVFCRVCFFSRLEDSIVNQEWIDSKSQLQQCCLAMRTEGKSPDLPIYRILQDAGPAHHKKYQVGVYFQGTRCGKGEGSSIHQAEMAAAKDALESRYFPEHARQKHLLDRKYKDKRASH--PSPRRDSDSRHSSAEDFHRGSSSSRKSK-DRDLSDPEDGWVDIDLSEMHSDASRD
>Sca_Drosha_scaffold5722
-----------------------------------------------------------------------------------------------------------------------------------------------------------------------------------------------------------------------------------------------------------------------------------------------------------------------------------------------------------------------------------------------------------------------------------------------------------------------------------------------------------------------------------------------------------------------------------------------------------------------------------------------------------------------------------------------------------------------------------------------------------------------------MRTTASNCSLRR----PEPTTSSNAAPQKGLARLVSTVERLGEVADAENRIRNNEQLEFLGDAVLEFLCSLHLYHIFPTYTDGKLTEYRQALVKNKTLTMLATKLGLAGHML--VGGEEGRVTPHTHAATDCLEAVLGALCLDGGLPEVQKMFARLVFPEEDLYDVWMNYSPDPLQQQYPDGDRHMIEQSESLQRLVTLEQSVGVQFTHIRLLARAFTHASVGYTNLTMGSYQRMEFLGDAVLQFLASLYVYSHFPNHREGHLSEV-------------------------------QLSDKVLADLVESFLAALLLDKGLQFAQKFLEVCLFPKLANIIKSSQLVDANTRLHQAVAHCREEGSKFEMPVYRVLKVEGPSGKQQFTS----------------------------------------------------------------------------------------------------------------
>Spi_Drosha
-----------------------------------------------------------------------------------------------------------------------------------------------------------------------------------------------------------------------------------------------------------------------------------------------------------------------------------------------------------------------------------------------------------------------------------------------------------------------------------------------------------------------------------------------------------------------------------------------------------MRV-----------------------------------------------------------------------------KSAMRRDVLVEVSSKGMIKTGLKSDVCQHALLLPVFVHHVRYHMCLKTLDERMGYVFKDRSLLQLALTHPSYHLNFGMNPDHARNSLSNCGV-KQPRYGDRKIRHLHTRKKGITQLIRVMSNLGKMEEHQSMIRHNERLEFLGDAVLELISSVHLYFMLPSKTEGGLAMYRSALVQNKHLAQLAKKLGLSDYMQYSHGPDLCVEDDLNHAMANCFEALLGAMYLESGLTSATILFTNVAFEEQELRDVWTNLPKHPLQAQQPDGDRHLIASSPILQKLEEFEKASGIEFTHIRLLARAFTHPQVGFNNLTLGSNQRMEFLGDSVLQFVVSVYLFKHFPEHHEGHLTLLRSSLVNHRIQATIARELGLDKLINFGNQGMNSYREKLLADILEAFVAALYVDKGLRYVETFCHVCLFPRLEDFIINQDWMDAKSQLQQCCLTSREQGKIPDLPQYKVLQNRGPAHHKRYTVAVYYKGRRMGSGEGKSIQQAEMAAAKDALASHYFPELARQKRLLDQKHQGRRRNYWNKVPRKESEEKRDREEDV----EVLPRWE-EKETFEEDD---NTDVTQEECQPQEQ
>Xte_Drosha_scaffold5083
--------------------------------------MEVTPNMVLLSEVDINSLTPSTFYHQSQTP-----------------------------------------------------------------------------------------------------------------------------------------------------------------------------------------------------------LSTRKATDQLCILHDHFKSTLLTPHESV------------------------------------------------------HPTPVHSGLPYNSCISKTPLSNLSTRETESIS--------------------------YCYIMTIDPMINFELNGQTIVKDDGQYYTFSGLLILSNTSLDYIPSVFFHQNNSNYCLSMKPHPIPMGFVIEDLLLFMKYLFINLLNLYDWF-----HEVLSLESHSIWIMPKFVRRE-GQVSYVASMATVLQSFMSSFVPFYLQRPSSLSEE--LQISRHYSGSLVYNEMKCPSALRIDRLNWKGQN------EVNFVHFSTVSKTFDFSSAKRDYDNKEAKLKKLQREAVSEKLKRKDYFRLKQLRHELHSMR-RSQKNKEEIIEVNCYGYKTTNVYSDLCQYALLCPIITNHIKFHFSLLTLEDNLQYHFSNKTLLELALTHPSYLSHHNG-PPQILNVSSHCGIYRQVAMTTYKSTPPKRPKSGIEGLCSAASECNWSDKESDRPRDNERLEFLGDAVIEFLCSCHLYFMFPDLTDGHLVIFRKALICNENLATVAKKWELNKYLK--KCSDLNSVDDYSHVLANALEAIIGAIYLDGGLEESKKVVAKLLFPEEDLHKVWMACYRDPLQYENPNGDREMIVTTKLLQVFTSLEEAVGVKFTNIRLLARAFTHPSYGYTNLMLGDYQRMEFLGDAILQLLTSVYVYQSFPMHHEGHLSAFRTAIVHNKQLAKVSKELGFPKYILLGKDQKDNLTEKILADIIESFIAALFIDKGIKYAEVFCQICLFPKLAESAEGLQFLDAKTRLQHAIVY---------------------------------------------------------------------------------------------------------------TWC---------------------------
>Aqu_Pasha
---------------MFAILTCTRDDPM------------------------------------------------------------------LSNYSSILPDGWVPIQHESGG------------------------QKHKVPATAIPCIDKW-----------------------------------------------------LSGFETSLQLHKI-GTYKSNKLQEYLMIRWPIESVSTNTGEKKEARQKRRKLPAEDQGIVVPELISKVVTVTKPDHQGKTNSATWTVNLSHKPPVSILLEFCQNYLRSEIDYATTETGSGQTPYHCTAVIGGVHYGSGSGSSKRSAKQCAA-------LPVYS------SNYARIYLSSISIEDIQSPILLNQVGLPSPWSILQKCCQRLKGSGVDEPDFKIELTLPQQSYYKLSCGPFQVTGTCRGRKDGQQIAAQKMLKLLHPDLDTWDSLLKIYTGMQSKLPKT-----TMDHLPPEISNKTENEDLLKQLRAEMRKLTGVKTCNKEI---
>Cel_Pasha
SEREAIMRQLAMLEEEDEEEEVEKMEEGASVVKETTPVKDENIVEDSNSSEEQEISANDTEIDQIDSPDVDGEEGTSTDARPVSGSSGTIMDRIDLDKSNPLPEGWTVISHQSGMPVYYHKFTRVVTHSKPYLVGI--VRDHEIPVSSIPCLYKKIMDELHENVEK-------QSSKCPMT-------------------------YEESQSMLEIPVKEL--RMSPDRYQKYCEKRFKFKQITVHRYINPAEKRGFDQLKKNNKPGDVLLSSSTGAILITNINKRSGSKKPYLLNPMGKTTVAVLNEFVQRLAKGTLLYEIEDTRNIHCPYKATALLNSTTYGSGVGANKKTARLVAARDALLKLIPKL-RVSEDNQQGFEELFKKVKIDSPNLVQMCTQCAIPKPYNLLRDAVSRSLRWNGMELVMKKEMIGNSLSKVILILGDIQEEAEAVGVKQATQMASQRLFKKMHPELLTYGSFLEIYGDDKSKIDNAKKHDEQVVRLPDTGNLLAPNFIVLSKLSEEMKNISGIKHDIRNMATL
>Dme_Pasha
EDEEQELKVAGFSDNELQNEPMDQQLRQFQVLDEVGSGSDEDDESDNASEQQAADGDGEEYDSSEFDDDEKLPEELRESKQPKYEQRFTVLEEKRLNHFEVLPEGWVQVTHNSGMPLFLHRKTRVCCASRPYFLGTGSARKHAVPLGAIPCLNYRRALEEESEVEQQKTDGAPPVAVCPMAGASALPAEAMDVEGKENNEGSTDSKTQPDGITALMPAAKIKESITPEQLNTYCQKLFKFKVIRVLRFRSWNARRKFRKHIKNIQRPTLPDGTKLIKFPIGEGSTNPRGRKEWIMNPNGKSFVCILHEYVQHALKTQPTYEFKELQNAATPYSATVSVNNLKYGTGYGTSKKQAKSEAARETLEILIPDVKDKITGNAQSDLSVFDDIRIEDPRVTEFCNKTTEPSPNAILLTCLQRNYG-SDVQISQEINRTANNKNEFTMTVGKHTAKVVCKNKREGKQLASQAILQILHPHIQTWGSLLRLYGNNSIKTFKEKKEEQEITVLQSKAAVNQPNYAILDKLKSEMLKLCAKQESVLTMGTF
>Hsa_Pasha
RKFSPDLKLLKDVSKDRKVLYTGAERDVGSVGDGVGIGGESADKKDEENELDEDFTDNLELDEEGAGGDALLEEGLCAPKKRRTEEKYTVLKSRGRPPTEPLPDGWIMTFHNSGVPVYLHRESRVVTWSRPYFLGTGSIRKHDPPLSSIPCLHYKKMKDNEEREQSDLTPSGDVSPVKPLSRSAELEFPLDEPDSMGADPGPPDEKDPLGAEAAPGALGQVDESVDLEEFRSYLEKRFDFEQVTVKKFRTWAERRQFKRKQAESERPILPANQKLITLSV----QDAPTKKEFVINPNGKSEVCILHEYMQRVLKVRPVYNFFECENPSEPFGASVTIDGVTYGSGTASSKKLAKNKAARATLEILIPDFVKQTSEEDSEELEYFNHISIEDSRVYELTSKAGLLSPYQILHECLKRNHGMGDTSIKFEVVPGKNQKSEYVMACGKHTVRGWCKNKRVGKQLASQKILQLLHPHVKNWGSLLRMYGRESSKMVKQETSDKSVIELQQYAKKNKPNLHILSKLQEEMKRLAEEREETRKKPKM
>Hvu_Pasha
-------------------------------GQMSNGGGSATSNPASDNALD---------------------------------EKYLTIKLQKDVPKKNLPSGWIGIWHQSGGIIYLHKPTKVITWSRPYQLKSTXARKHDVPLTAIPCLHQKAGLYSKTFTESKRKLETDESCKEKAAKLQCFEDEIDLLLNSKPNKLFPSNNFETQLPSFSLKNNNIVNNFSLVNLHNYTESSLALEKASNNKFVDSQMLHDYIFSFEESDKDYIFGLPIYTDADFTTDNQRKKKQAVPVI----KNPLQKLYEYCQLHFKKTIAFNKLD-ECFSGLFYVEVLVGFLRYGVGQGDNKKNAKYAAAQATLEIMDPKSYPIEA--QEKYFEIFDKLSVEDPTIFELMSSYSLIYPYEMMVSILTRQYGLLDSEIDTRFASDID-GFSCTLTVKSYKVTAAHQDRKIAKNLAAQYILKKLHPELICWGSIMRLHKSVQLALLQTTLKDEKEKTL----KNESQSERIINILHEEMRKIGK-----------
>Nve_Pasha
PMFGPGKRKLSAVCEESETLQCKRQFDISNFMTFEESGGNSLKDEYQDMELRDSLLDGALHDSDGSTNDVVIDEPILCAEKPTED---IVIKMNGKLPNLSLPDGWLALNHRSGGIIYLHRPTRVCTWSRPYHIGSGSVRKHDIPAAAIPCFHQMRSLACQSPEDSTDDKVEDFSCVSPTETKSPEREELCALEEASPCPDRTKVSSAVDNSSYEMKIKDTIELIDGDTLHSYLSNIFEFQNVTHEQEQNLCC----SSSQMNISETEVPAILESLPYSFKGVDVNNKQPKEWVINPGGKTPVAILHEYAQRELKVKPEYSHTEGNNAATPFVAEVRISGMVYGKGEGASKRLAKQHAAETALEVLIPEVFNKISNHTSEEHQIFDKLKIDDSKVFEVTTKSGSLSPYHILQECLKRKQGVYQSTIDFKMKPEPDRQHTYEITCAGHTATGFCKNKKIGRQLAAQAILKKLHPHIKTWGALLRIYSERPSSVVKKSPPEDQLLTRPHALSAGAHRGQLL--LNPSKKKCPNCLHPKTRFQLR
>Sca_Pasha_scaffold91188
----------------------------------------------------------------------------------------------------------------------------------------------------------------------------------------------------------------------------------------------------------------------------------------------------------------------------------------------------------------MISKCIA-------LP-------------HQYLSSVTIDDCQASQMLEQVGLPLPWQILKECCHRNQGLLQGDLLFTLDPTTSKQLVYKLSLGEHTVTGTCTSKKEGQQLGAQAMLKELHPYISDWGALLRVYSESFARRKPLSRPLELPAAHHGSDSVKNVDQSVLKKLKQEMQKLADEAKDKEDTITK
>Spi_Pasha
MSVDISVNELAVVNSELRTEIEKMENTMEKVSSSAGMDIPTYSKEESTDEEMEEDLLDHNHKRRMTEGSTTGDEKQEGENPTDEQERK-VIILKGNLPKLALPEGWIALNHRSGGIIYLHKPSRVCTWSRPYHIGGGSVRKHDVPLAAIPCLHQKKGINQENTEETENGTSKSKNPAGSILNALNTQDVEKCVANTSVVKNTSEEQEETTDSNKNTPPT--LELLDIGELGSYLSTIWEFQTLTSEQERYAVM-----ALPQTEDDVELPSSLECLSYSVKGAENGKSPSKYCLLNAGGKTPVAILHEYCQRILKSKPVYLASESASSDSPFVAEVQIDGIKYGSGTGSSKKIARQIAAESTLEVLLPGMFKKIRDYSDAELEFFDQVDILNPRLFEFCSKTSLPSPSQILEECLRRNQGIC-SSIEFKTVCGQNKSLSFIITCGKHTATGPCKNKRNGKQLASQHILKKLHPHLEKWGALIRIYCDRPTGSIKKYKKDDSETANEKSGGNSSTNTDLLERLKSEMRKMYSENENANRMDAM
>Spu_Pasha
EDDSVDGKDLQEYIKRFNSWAARRKYTKPKVLRCQIPGNKGINAQDKTPVCIQYVFGESRNASAPFEADILVPELISDFKSKAPSDTELCMKAGQLTPWQVLQEHIQRSHGMADTKFSMNIKLKNHQRSEYTLTGPHTVTRHRVPVAAIPCMHYSRALEKEKEAQLDMKTEPPDTCHTQDLPNGNLPDQPSPAAGGADDQSKPDVDMKDQGSEVKGEGSNGDDSVDGKDLQEYLSRLFQFEKIAIKRFNSWAARRKYTKAVKHKDRPQFPGGPKVLRCQI-----PGNKGREFVINAQDKTPVCILHEYAQRVMRTQPQYVFGESRNASAPFEALVEIKGMKYGRGEATSKRLAKAEAAKKTLDILVPELISDFKSKAPSDTEYFDHVSIDDIRIYDLCMKAGQLTPWQVLQEHIQRSHGMADTKFSMNIKLKNHQRSEYTLTLGPHTVTGMCKNKANGKQQGAQKLLKQLHPELRSWGAIIKMYGKGSSEINREKKAEQSVTELTHDTPRARPNRKILNKLRLEMTKTYAEKGLLDAEVER
>Aqu_Hen1A
MMDDLEDTSIAAAVLFRPPVYQQRYGAVLELSRKIEPKKVIDMGCAECKLLKSLKFHRHIESLIGIDINEFLLQSNQNSLQPLITDYLHRRSRPLKIQLFKGSIDEVDSRMIDCDLFSCIEVIEHLYPSVLERVPAAIFQKLRPQVVIISTPNSDFNVLFPELVGFRHFDHKFEWSRQEFQA--------------------------------------------------------------------------------------------------------------------------------------------------------------------------------------
>Aqu_Hen1B
------------------------------------------MGCAECELLKSLKFHRHIESLIGIDINESLLQSNQNSLQPLITDYLHRRSRPLKIQLFKGSIDEADSRMMDCDLFSCIEVIEHLYPSVLERVPAAIFQKLRPQAVIISTPNSDFNVLFPEFVGFRHFDHKFEWSRQEFQA---------------CGVGDPPANMTYLGHCSQIAIFRREDDSNEEKEEERLGSPYELIYECEFPYEPDPPTQSERLSNEAEYYLRVLVRRERN-----RYLEIGGEPTIERIELNELLMFPVIQELTNSVTDISEALHSSLMLSEDSNAIFYEESSSEEEEEEEEREEAPPSDTEEEESWD
>Ath_Hen1
GGKHTPTPKAIIGPQKGPCLYRPEFSVVSNVFKKKQSAAELALGSVPVSVIATVINSRCKIINPSVESDPFLAISYVMKAAAKLADYIVASPHGLRKNAYPSEIVEAHSREVAAVYIPCIEVVEHYLDSIAERLPREILGLFEPILSSSTAPVKSLSDIFRSHSGVDDANENYEKENDAIQNASLKALLWFKFFADLDVDGEQSCDTDDVSICYSLSLAVDDNESNEEMESEYESSVELIESNEEIEFEVGTGSMNPHIESEVTYASFRMTPPDAAGSDTVRIRSLLSERPCLGSLLDSLLDYPTSLQTIIGVDISPKGLAAKMATLYDGILEFDSRLHDIEHMEEDQACETPNYEFETQEENN
>Dme_Hen1
MFSHKFICGSLTGITFDPPVYEQRYCATIQILEDAQIKKVVEFGCAEMRFFQLMRRIETIEHIGLVDIDKSLLMRNLTSVNPLVSDYIRSRASPLKVQILQGNVADSSEELRDTDAVIAIELIEHVYDDVLAKIPVNIFGFMQPKLVVFSTPNSDFNVIFTRFNGFRHEDHKFEWSRDEFKNWCLGIVEKYNYMFSLTGVGNPPKEYESVGPVSQIAIFVRVNPLVSKPNIDKESIPYKLIHTVEYPFYVDTRTEKEKLWTEVQIELQRFKRQFESSEIEEGTYQDTC-----NMPIAFLLD--RLEHVGATKERIEELLNN---LTVENCVLIVSSDQEPYKFSDRSSQDDALVDQQEEERWD
>Hsa_Hen1
MEENNLQCSSVVAIQFKPPLYRQRYQFVKNLVDQHEPKKVADLGCGDTSLLRLLKVNPCIELLVGVDINEDKLRWRGDSLAPFLGDFLKPRDLNLTITLYHGSVVERDSRLLGFDLITCIELIEHLDSGDLARFPEVVFGYLSPSMIVISTPNSEFNPLFPS-VTLRDSDHKFEWTRMEFQTWALYVANRYDYSVEFTGVGEPPAGAENVGYCTQIGIFRKGKATESCLSEQHDQHVYKAVFTTSYPSLQQERFFKLVLVNEVSRVSHLPRRKEQAGERGDKPKDIGGSKAPVFVPLQRLLAYPKLNRLCANEEMMRSVIADSIPLSSDG----------SAVVADLRNYFDEQFEF-------
>Hvu_Hen1
FKNLYVDMEITRESVFNPPLFKQRYEAVAQIINQTQAKSVLDIGCSEGKFLTYMEKCTSVEKIIGVDIDRSLLENNTYFIQPKPFEYIVKRTVPLNISLFCGSITQSDVRFHHVDFISCIEVIEHLYDDVLSMVPYNIFGILKPKTVVITTPNAEYNQLFKGFSGLRHNDHKFEWTRNQFQQWCSRIERTYGYNVEFDGVGAPPADSK-VGYCSQIAVFRQLMDLHSGVICHHDGVCHRSLDEVIVPLCQKFNCNQIEVCHCTSYKTKLNKYKSFEVYQVEYPYDNLSLNLEQRVPVKFFHSLSSIAKFNVNCDQLTSIIRQKFRISDDNHVIFNVTLNSDIEEEDEKRY-EPSNEFEEEESWD
>Nve_Hen1
TTALVLFVSGMKGPKFDPPVYRQRYHRVIEVVKEHKAKRVLDFGCAEAKMLRSLNSTTNIEELVGVDIDRDLLEDSIFRIRPLTTDYLTPRPHPLAVSLYQGSISKADDRFCDFDVVACIEIVEHLVPEHLEAMPAVLLGQLSPLVAIVTTPNADFNVLFPDLVGFRHWDHKFEWTRAEFKDWATSQADKFGYSVTFEGIGSGPSGTEHLGCCSQMALFIKQNTAPAGR-QTGFGEPYNLIARVEHPYRKCTLTEEEKILIELDRTLWFLSQPSAYEDDEISDSEDLGDDKAKCFSLERLLGLPSISRLCGTVDKLRSVVTSKHELTEDGNFVRYTCPSSSENWEDNDGDNDDAIVSSEPSNYE
>Spi_Hen1
MGDTANDTTIIGGPKFDPPVYRQRYAAVCELVKERQAKKVLDFGCAEAKLVKTLDNLIHLEEVVGVDIDQQLLEESKFRIKPFTADYLRPRSHPFKVSLYQGSIAEADERFIDFDIVACIELIEHLEPDILDLMPKAVFGQLSPKVVMVTTPNVEFNVLFPDLKGFRHYDHKFEWTRAEFEKWSNTQALKYNYTVRFDGIAHGPKGTEHLGCCSQMAVFERMSSFSASRKESGIGQPYNLIAEVQFPFKKDTRTEEEKILQEVEYILWMLSSQEEVHDSEESDVDPLSSDKDEVYLLKELLGFRSLQKFCNEIEKLRSVLSSRFCLTEDERGVLWQHQSSDTGW-DVCGDEQEVYESTEPENWD
>Xte_Hen1_scaffold3139
---------------------------------------------------------------------------------------------------------------MEADLLTCIEVIEHLHDSVLEQVPRVIFGKLQPTVVIISTPNADFNVLFPNLIGFRHYDHKFEWGRREFQEWCIKVCNCYNYLVQFDGVGDPPLEMSHLGHCSQIAIFTRESDHNRDRDISLTDTPYEQIYECTFPHELNTP--EQRLSNEAHYLLHVLFRRRTAQNEQKRHLLVSCTENGLIINLLELLDYPQIQRFTTNVDEIRQGHTSQIVLIY-GCAILYDELEDESVIEEASEDEEDIIDNESTEVWD
