# Supplementary material for: miRNA Repertoires of Demosponges Stylissa carteri and Xestospongia testudinaria
Source: PLoS One. 2016 Feb 12;11(2):e0149080. doi: 10.1371/journal.pone.0149080 (PMC4752309; doi:10.1371/journal.pone.0149080)
Supplement: S3 File — (FA) [file pone.0149080.s011.fa]

>Adi_Serrate
MGDSDDEYDDRRRDREDRSSRRSDRRREPDSAGRHHEMSPPMKRVRRDWDEPVPYGGVAHMPQDARQQQQPAMMTFKQFLNAQDDNIGDEEAFNKYQEYKLEFRKTQMSDFFQQHKGEEWFRTKYHPKEAAIRQREFKKAMKRRLFVFLNLLKRVDSLSLDIDNSDAIMKLLDS----------------KENEDVTQQQADKKDDEPKKKRKRRHTESESDSEPEPAPPGEEMSPVETGKDEELLPPGVEAEAKPETSDDAAVDSTQDQHTKENKETSSVASH-------------------------LKDVELSPVVNRDLSRRVRPVAGAATAKQVIRDDIKLAAKLIRELDKKAALYEKESREEECEAKPTEEVEMPDLPNQNPIIASLSQDATEEEEGEEMELMGTGENEEKSEVDLSRDNSLLRVLDRMILYLRVVHSLDYYNGSDYPYEDEMPNRCGIIHVRGQTPDKCTLVEVQEWQKGLNQKLEPFLQQKESLKDEEIVKLGKKDPEAETEKFVEANTQELAKDKWLCPLSGKKFRGPDFVRKHIFNKHMDKVEAVRMEAEFFNSYLSDPKRPNQMGQMYGHGVMGWGRGHTFPPKPRRMGYKDLDAPDDA
>Ami_Serrate
MGDSDDEYDDRRRDREDRSSRRSDRRREPDSAGRHHEMSPPMKRVRRDWDEPVPYGGVAHMPQDARQQQQPAMMTFKQFLNAQDDNIGDEEAFNKYQEYKLEFRKTQMSDFFQQHKGEEWFRTKYHPKEAAIRQREFKKAMKRRLFVFLNLLKRVDSLTLDIDNSDAIMKLLDSVVIKLEGGTESDLAVLKENEDVTQQQADKKDDEPKKKRKRRHTESESDSEPEPAPPGEEMSPVETGKDEELLPPGVEAEAKPETSDDAAVDSTQDQHTKENKETSSVASHRALHKTFSLFMRSVPPNISKADIAALKDVELSPVVNRDLSRRVRPVAGAATAKQVIRDDIKLAAKLIRELDKKAALYEKESREEECEAKPTEEVEMPDLPNQNPIIASLSQDATEEEEGEEMELMGTGENEEKSEVDLSRDNGLLRVLDRMILYLRVVHSLDYYNGSDYPYEDEMPNRCGIIHVRGQTPDKCTLVEVQEWQKGLNQKLEPFLQQKESLKDEEIVKLGKKDPEAETEKFVEANTQELAKDKWLCPLSGKKFRGPDFVRKHIFNKHMDKVEAVRMEAEFFNSYLSDPKRPNQMGQMYGHGVMGWGRGHTFPPKPRRLGYKDLDAPDDA
>Aqu_Serrate
MADSDEENDSNERRRSDSDGRRAPSWREESSPPSRREWSPPDKRFRRGWEELNPYGMIVGSPGSRSLPGDSVMLTFKQFLAQQDDGIDDMEAVKLYHEYKDDFKKKQILHFFNEHKDEEMFLSKYHPKHIEKVAEASKANLLKRLEVFEGLRERAKSTPVIQEESDSIIKLMDTMVILLEGGTELDLKTLEEEEEGDGKEEKESEEMDEERRGTKRTETKRRENDNDESTGKPSPVQDIETRSESAPPTASEEPQPETGQSESEDQTEIVTMGTEDDQSKSGPSRPLHLTKAVYIRHITPQVSASDIVEVKNFMLTCQINRDLSRRVKTTPNIVWARRAVESDLRLLVKLIHHFDKKSHLWSYSVANDEEKGEEIEEEKGEEAPKENPILSCIDIDALTASPAQPTSDKDTEKEGEEEEEELKSSSALIQNLDMLIWYLRLVHSFDYYNFSCFFDEDLMPNRCGIITARTAPPTAVTNEEVNTYIKSMEEKVESLLKEKVFVKEEEIEKLGKKDQESEVEKFIEANTQKLGENKYLCPLSGKKFRGPEFVRKHIMNKHKQALEDVKDGTDFFNNYLKDPERPDSMHTGGGDGGGRWSGGRGFRGRPERRGANDLDVPEDM
>Hvu_Serrate
MGDSDEEYDARRPPPRAYDRARRVRTSHEDSFGRNS--SPPSKRSRREWEEQSPWRGSSNALHDNKINGSPSLMGFKEFILQQEDDIDESEAIRRYQEYKVEFKRTQINDFFVLQKDKEWFKEKYHPIESSARKAVIRNGLRKRLRVFLDLYEYIDNVSLNIIATSEVLKFLDRVIIKLEGGSKEDLDALKTDGDGA-----KEDDRGEKKQSEEHGVDDGDDTKEPLPPGME-------DDEELEIPGIGNEEKLEVKYDGVNDKKNDEETN---DATLVKDGLHMKRPVSLFMRNIPSNVSRHDLVTIKDCELAPVVNRDVSHRIRPVNGITCSPMTMLLDAKLALDLIKILDKKFKLYEKEELPNNKEEKVKKKVEEHDLPDENPIISNLPSEIVE---AVPMKIK--DEEDGKIDHPIVVDKKLEKSLDLLLLYLRVVHCVDYYNANEYLHEDEMPMRCGIMHVRDQPILSASKKDVDEWFQNIKTKLEHIFNDDELADDDEAVKLGKKDEEIEVENFIKANTQEITPDKWLCPLSGKKFRGPDFIRKHIMMKHLNSVENVKTEVMFFNNYVYDSKRPPAITTTFTPSNRTWVRMSTYPPKQRRGGSRDLDAPEES
>Nve_Serrate
MGDSDEEYDERRREREERNSRRPDRRRDQDSGGRHHELSPPIKRLRRDWDDPGPYGGGAQMQQDARQRSDPVMQTLKQFLATQDDNIDDMEAICKYQAYKLDFKKTQLNDFFQQHKDEEWFRMRYHPREAAQRQKELQRSVRCRLNCFLELMELSKDLRLEVDHSDAIVKFLDAVVIKLEGGSDEDLAILKGAGDGKNSASDKKGEESKKKRKRHHSDSESDSESEPAPPGEEMSPAEVRIDEDLRPPGVEDH-KTDGSEDGAVDSTQSPDSKPNKDRSPISDGRPLHKTYSLFMRNIPPSISKADIAAIKEAELNPVINRDLSRRIRPVNGITQAKQVVRESIKLAADLIRVLDKKSAVYEKD-QEKEGEEKPAEEKEPPNIPNENPILASLSEDVAEEEGGEEMELLGKDGDGDKSEVDFTQDPALLRVLDRMLLYLRVVHSMDYYNCGDYPHEDEMPNRCGIMHVRGPVPEKATLAEAHEWQKNTKQKLELFLQEKETVPDEEILKLGKRDPESEIEKFVEANTQELAKDKWLCPLSGKKFRGPEFVRKHIFNKHADQVEEVRMEVEFFNRFIADPKRPPPMGQMFGQGMMGWGGGHTFPPKPRRFGYRDLDAPDDG
>Sca_Serrate_scaffold125216
MIDKEEAVE--------------------ALLGESPTGTPQGKK--------------------------QAMMSFKQFLAQQEDTIDEMEAIQKYNEYKREFKAKQIKEFFEEHKDEDWLIEMYHPTRVSAQKEAAAANLQSRYGQF-----RSTQFFRTTIADSAIITVL--AVIKMEGGTDHDLLSL-----------------------------------ETPATGREEDVKGEGKDEGK---------QTEDSQGFVFDLRINGVSPRTR-----------KILQLLRLRQI-------------NNGVFVKLNKASINMLKLVDPIAWGYPNLKS--------VRELTYKRGFGKVDRRRT-----------------------ALSDNAVIEQELGKFGIICM----EDLVHEIFTVGPHFKEANNFLWPFKLSNARGGYRK-------------------------------------------------------------------KTRHFIEG--------------------GDHGNREHLINQLIRRMN---------------------------------------------------------
>Sca_Serrate_scaffold132785
ILEPTEE--QRQLAEQARSYGKALQSGEE---------SPPT----------------------------PL----------QDEPVEEAPKKKK--------KAKKPRDLYSFSEGAE------------------------------------------------------------------------------TEESSSEEEEGRGEREK---EGQLAEIDEPPPPGMESDPPMPASDEPL-PPGANGTTLPETGQTEAVEQKNGEKAVTEDNSTPA---RPLHLTRSVYIRHIPPKISAEDIVE-----------RDASARL------------------IAAKVC----------------------------------------------------------------------------------------------------------------------------------------------------------------------------------------VCTL---------------------------------------------------------------------------------
>Sca_Serrate_scaffold134864
--------------------------------------------------------------------------------------------------------------------------------------------------------------------------------------------------------------------------------------------------------------------------------------------------------------------------------------------------------------------------------------------------------------------------------------------------------------------------MPHRCGIITTRGQKPNAVTQEEVAEYVGNMESRVKPLLESKKELSEEDMEKYGKKDLEAEVERFVELNTQKLSEHKYLCPLSGKKFKGPEFVRKHIFNKHMEKVEAARQEV-------------VAVGVAVGI-----------------------------
>Xte_Serrate
-----------------------------MSSPPHRDWSPPGKRFRRGWESIIPPGGHFGGHGSRPIPGESTLLTFKQFLSQQDDNIDDAEAIRLYHEYKADYKKKQLHQFFNDHKEEDWFLSKYHPKYVSKKKQESLKNLKNRLEVFEILFAKIKSIPMIVEQGDDIVQLMDTAVIYMEGGTELDLKALNESEDKPSNSDNGDTENVEKRQLKRPGDESLDSSNEPPPPGLEPEP-----EPENLPPPVNEEMEPETGQAETDDDDDVIMTSSTTENVPSSPPRPLHLTKAIYIRHVTPQIAPSDLLEIKNSLLICQINRDLTRRIKNAPPVTWARRVVQSDVQLLLNLIEFLDKNGELWNYSTREGEEEDASTENKEPTEILKPNPLIEIAQTSLSESLAAVTVGIATPEGTVEDGEEDMTLESPLVRTLDYLIWYLRLVHSLDYYNGTVFPDEDHMPHRCGIITARPSPPNAVTNE--------------------------------------EVEKFIDVNTQKLGENKYLCPLSGKKFRGPEFVRKHILNKHMAAVEEVKSETDFFNNYLKDPDRPVPLDTVSG-GGGVAGGGEEDKGGVRNIGSNSWNGSDQM
>Adi_GW182
GVAKGGLGISSESAKGGLSSSDGSNTAGWNKGSTASWGGTPAESELKWTESNSSSGGLNSKEPKPPNMDPSNSVFKSEQTVTQSSSAKMTATGWGDTPSSSWGAPADITGTSSSTKVSQWLESTGGPLGELVWGQENVEHEEGSEGSLDGWTTA-SKRNRAPKNAWMSRSLKQLLDMGFKQEDAEKALKANHMNIESAIGDLLAMNMRDNREQLSAEPDPAEAAKLQQQQQQQTQNKLNRKQRRKLQQQQQAEEQTPAVSVPDIKQPAGELSVSQAVTQSSETLANQQQNKTIDSISTSTYKAEDSQGDTNNTHTSTPTTKNDKPEQSVAGATKPANGQ-----------------------------------------------------------------------------------------------------------------------------------------------------------------------------------------------------------------------------------------------------------------------------------------------------QTQSLASKSPLFGDDPPAWLKSLIDSGFNGDKTQPEFQFSRFGFANHSAPWSPRDKGTQPFSPTSPDPQPWAAVGGP--TPVSSTSSPTVLLANNNVACIESPSNGIIWSTGVHPGAASAPSVAASRSTPNSMSTWLVLRNLSPRMDHKSLRPLCERHGPLLTFQLNLRHGNSLIRYGSTEEAAKARMTLNGLMLHGTQMAADFATDSDIGSFFEQTMDWSNWSFQSMLGASPNNIPTPKAPLANNTEQPNMQWGSAPRGSPAMATQQSPGGNFSQVPSMWSRDAEPQSGSGDGLVSPSMTTFLPPGLL
>Ami_GW182
GVAKGGLGISSESAKGGLSSSDGSNTAGWNKGSTASWGGTPAESELKWTESNSSSGGLNSKEPKPPNMDPSNSVFKSEQTVTQSSSAKMTATGWGDTPSSSWGAPADITGTSSSNKVCQWLESTGGPLGELVWGQENVEHEEGSEGSLDGWTTA-SKRNRAPKNAWMSRSLKQLLDMGFKQEDAEKALKANHMNIESAIGDLLAMNMRDNREQLSAEPDPAEAAKLQQQQQQQTQNKLNRKQRRKLQQQQQAEEQTPAVSAPDIKQPAGELSVSQAVTQSSETLANQQQNKTIDSISTSTYKAEDSQGDTNNTHTDTPTTKNDKPEQSVAGATKPANGQAGPPLIPHPLLHPQLVQQLHLQQFRMAQGGLLQPPFTAQQFALLQQIAQLQLVQQRLAAVAQQHLGQKQQVIPQQQLYQQQQQMQQQVLQQQP--GLAGRHPTLQFTGVQQPVTQPSPTSNSSDKLATESRQTKADTGKTQVTVEEQAKQHSPVPQSRLTQWKQPLLQDPNATATQPPVSSTNLVSAPSVSTGSDLQAAGPKLSADPTEFKPGVPWRPAPKNEKRSRSSSSSSEPKWAAAANPSANAANNLPPSVAGKSKDDFGSKSASWQANDDNTPPPPSSTLRPPPGLGT--ETTLPESPLFGEDPPAWLKSLIDSGFNGDKTQPEFQFSRFGFANHSAPWSPRDKGTQPFSPTSPDPQPWAAVGGP--TPVSSTSSPTVLLANNNVACIESPSNGIIWSTGVHPGAASAPSVAASRSTPNSMSTWLVLRNLSPRMDHKSLRPLCERHGPLLTFQLNLRHGNSLIRYGSTEEAAKARMTLNGLMLHGTQMAADFATDSDIGSFFEQTMDWSNWSFQSMLGASPNNIPTPKAPLANNTEQPNMQWGSAPRGSPAMATQQSPGGNFSQVPSMWSRDAEPQSGSGDGLVSPSMTTFLPPGLL
>Aqu_GW182
RGPDKATGTSCRDVKSPSNESDGGGDSTVGGVNSSSSWKTSNTRINNYNRSNSPGGGRYSHRSLSVSSNGGGGIGRGSSRFSGKKKPHSEPSGWGDLPPTGIDTGTEVWGIPGGGRGQSWSDTGDQGWNGGRNGSEAYQWETTGPGNLSGWSTVSKGGKERSN---VTDKVKLLVDMGFSPSSCEKVLKMNNNNIEAALGDLLALALKEDDQELSSAPPPSLNLAPPIKSNETGPSP----------------------------PPSSSSSHYFIATSSTSSSPTPPLTPSL--QSPWNHRPPSVPSTSMLT---TPTTNSGGAGGNHTGLDLVNLQQLGQQLNQYLLLRQRLMIQISQLKAVPQGGG--APQHQFLMANLNQINTQIKGAHQQLALINQMILKQQQHLSPDDKDEKDN--LVLGGVSSEATPTTSGIDVSVSMQSLSLDPPPPPPPGEVGKLSARNLSRLQKVMTSVDEGSSSGATITGTDDTSTLSQSESILQEDANDSPPLLLNTSTSTTSTVSSGGGSSGRFSSVRSVDEIPEFKPGVPWNPHSSKPHHSGPSGDYTVPGAEPSEKSYSAYNRGGSSYMPSASRFSSQAPTSLQFNRSNSYNGSSNGSSSAYKGYGVQQSKYHPQQSQMHVQQPSSFSRRPKLGYSGSSTLPPTPTGGNYGGRSSVSGGSYRGNGGSYGQQQQNK--WTFDGNPWGMPATSGSIWSMESSDSLLNTTASSGGGYDWRGGGGGAMGRKPSLPLQLSPHNS---FIVLRNVTPQIDETSLREVCSEYGKVLACTINSFNESVLIRYSTKEEAALAKSGLDNPSICGVYVNPQFASEADISSFSDQRTPSSNISLSSAFGMSSSWLPQRLPHPSPQPVKKMSLWGTSDSSSTGLTSLSSPWGNSVLPPTPSQQREEGSSHQSTVSSSPPLSTFLPNGLF
>Hvu_GW182
----------------------------------------------------------------------------------------------GELP---------------------YHQNVF------------------------GYKIINEERLPYTDMPKVVDKKKDYDVLGLASFADEDEVKK-------------------------AFARLALKYHPDLHYTNKGKGETNQQCRVKFQ---------------------EICRAYRKIMADENGVDQSSDSDEIFLGRFLQERAPKNELYTLFTPNHKPQFQSDNEYRCEDAIDE--EGE-------CELNKLVEILENRLQNGKSVPAGLTHDKLVRLKDDFI---------RQKEENLDQMPETQVKKLQNNCSMSKPKPKNRKQLLAEQRRREIEMAKIAKELEE------------KKKKDDEKEQIRKMQEIERQKI-LEEEIKKEEEIKKKQFNEVKKKKEREDKEREQRSL--------------------KEKEKADHLKKSKEEEQIKKEEEKKRK--------------------------------------------------------------------TKQKAVKDTKEIEEREKVNEKQKLQTK------------------QRSQQYQQYQ----QQQQKYPREVPPRFLRQQKQTPRKDYEYSSNEIYCNIPQCEDDKDS--TWDNDNNENLVVAPVIENSWGGLPASEDWDLELNKQETTD---------------CVEIDSRSDTIESEHFNKKSDYKPNTLIEHSTIHNS---------------------------------------------------------------------------------------------------------------
>Nve_GW182
GMGTGGLGIDKTASKSGWCGEQNSTVDSWNKGSAPTWGGTPADSSSAWVETSGTSSGWNSKVSSGLSQGNSSSMASVDSTDNKPTDNKPAPSGWGEA-GPSWAVQASVTGTASHDKVSGWLETSVTSTSVTAWGDSNADQEDYYEEAWDGWTTASSKRNKAPKNAWMSRSLKQLLDMGFKQEDAEKALRANHMNIESAISDLLSLAIEEASRASSGEPDPAEACRM--QQQNTTTSKPNRKQRRKTQQQQQASQAKQESKQTDIYDANSQSGSSDSTVKDPKSESNKDKEGQAQSNKPSNQGASDGKGNASKTTENSPHLSPGKSNAGKRATTGPALGTPTPMRTPHPLLHQQFLHQVQLHQLRMAQGGLLQPPINPQQVALLQQMAQLQMVQHR---IAQQQLTQKHNIQAQQQLYQQQQQLQQQVMQQHNHQIAGSRFPSPGFQQSTLPPQPGTPPQNSTKATSTEPSQSKPE-EPPKVASGERITQQSPAPQSRLTQWKQPLLPDPETSHGETWGMPKSLLSGPVVSSSLEQQHASLKLSADPPEFKPGVPWRPRGEGEEKSGSSGSSMESGMPASGKTQITDNPNKQPGFPGGSQFPYSIASSPWQNTEPTDSLNKTSSIRPPPGLNTSTSSGLPDTPSVEER-PAWMKNLMDGGFAQGPNPGNFQLGRLGFSASGNSWSTQD--GMSVSGLTPNSQPWAAPGGPSSTPSSDPSAEAASSTANAVTSAEQPKPGISWSKQQQPPVAPGPRMGSGRGGANPMSTWLVLRNLSPRADPTAMRAVCQQYGPLLTFTLNLDTATA----------------------------------------------------------------------------------------------------------------------------------------
>Xte_GW182_scaffold11958
---------------------------------------------------------------------------------------MSQGAEWGD----------------NGTTAAGWSHTVGNGITEGMWGSET------------SWNTVVSKGKDRGT---FADKVKTLVDMGFPPLACEKALKVNNDNVEAAIGDLLALALKDEESQ--DVPNSSLGYNPPSTSNNTTNLLIRSKKLSSSGPMSSSGQSSITGNISPPSSVTGVDPLYQQKPTGGSGVASPSQQPQQNHLQSLNWQQPQQQQQQQRA---LPNTTSATAQNNYAGLDLPNLQQLTQQVNQFQYMKQQLVIQLSKLRSSSLSSAQLQNQQQFLTTNLNQVNTKINLVNQQLQVIKQLLAQQKSSSHTNIVYEKDGKEVVTSGDGAHDLPSNSTTTVTSEVDSQSLSYGLAPTPTSITQTSARTLSRLQQIISGSQQEVKDDTEMKPFSETSTMTTSLPIV---GKTGDNTFLATSSSTTTRPVSSSTSSSRFNAVRSVDDIPEFKPGVPWHPHTQSNQSHDFGGLYSNQSTHSDNNSKEFYSSQSSFGRPTGSNAPIGGGSGYPFNRSSSYSGTNNGGGHNYKLYGSPPPPHLPGGGGTGVFPPG--RHRIRLQFSGPISSGSSSYGSIGRSYNRDNFRSQQGNNKGFEQPQQQHQKWNFDGNPWGMPTTSGSIWSMESSDSLLNSTDSTYT--EWR----GGSTRKPSLPLHLSAPTS---YIVLKNVTSQIDEASLREVCSEYGKVLSCSMNHFNEAVLIQYGNKEEAALAKTGLENPVICGVCVTPCFATDLDIASFLDQRTPSNSINLSSALNLTSSWLPDNQASLTSQSKKDASLWGTSGDTFPGSHSVWSNRGILPGINTPWNIAASTAQEKEELSTSPPLSTFLPNGLF
>Xte_GW182_scaffold190129
GGGRIGIALTSPALTGAFAAGEGPNVEILDYGMDAMWFAVRHDRLDGGAVITASNGIKLERDAAPVFQENGPEVRRLVDEVPDPPENPETGPXXXXXXTTGRSWRVSLISAP---RRSAWCSTPATAWGGS-W---RPRCSPRFPASFWRWSSVPTAPFRAGAAPFRAGAPTPSIP-GTGSRSCAGSSKRKPTSASSGMG------MRTDPLHLSAAPRPDRGAAVPRSHRDRLRNHHGPRREPAAPERGGGPHGDSGGRAPPAPPPRRRSRGAPGPRRGRRGTECRETRGRDGHHPGKECGAHALPRRHLREPGHDPQVECGHPGGFRRGGPGGRRGSSRRRRAPHSRDGRRDARRRGHRGRGGGSGGVLHPAHHPLETHVRRRGSRGAGIRLRTAVIHSMPGTAQRDYYDVLGVGRDASSYRKLAVRHHPDRNPGDKSAEEQFKEASEAYGLGDPEKHAGVGGAGQPVNSEIFADFQDLDLFGGGDRHGPARGRDIQYELSINFGEPKEESRKRILVSRCRGSGIEAGKQLCGRCGTGKIVRDPCRDSTG---RPKAHRRRPKRTATARTAPGRPSSTASFPDGTPERSRPKPRRSRTGSGGGRGLTMGAARRFFAPQAAECRELRLDAAPPAPGAAPRPGCGDRGLRWVRQRIRSPLRGGWRGARPGGAGRGPPRAGTRDSPRGGRGGPQGRRPDRHRPPTRRGDGRGTITLAGHQAEEHESG---ECGPSAHQGVQLRRGEDGGVTVEAGVGAEGAGRNERSERQRQRSSQLGSEPDDDRQADRVGPPERTGGKRHSREGPPERSGGERH---SREGDEERRQHPGARDRLHAADHEFGQPERGVHVPQEHLLHPQERSVDGSQAAGRPHERRQDGQSGPQAGTRRGPGRGRFXXXEPLPNGVCARRPPSRTPAGSQTRDRGDTGSPLRRVRSPRRA
