# Supplementary material for: miRNA Repertoires of Demosponges Stylissa carteri and Xestospongia testudinaria
Source: PLoS One. 2016 Feb 12;11(2):e0149080. doi: 10.1371/journal.pone.0149080 (PMC4752309; doi:10.1371/journal.pone.0149080)
Supplement: S1 Table — (XLSX) [file pone.0149080.s012.xlsx]

## Sheet: sca_miRNA_details
Stylissa carteri: Predicted bona fide miRNAs
miRNA ID	Occurences in genome	miRDeep2 outputs		Sequence lengths (bp)					Mismatches in stem (bp)		Distance to terminal loop (bp)		Read counts					Reads that share same 5' start				Full sequences			Remarks
		Annotation	Score	Mature miRNA	Terminal loop	Star miRNA	pre-miRNA	3' overhang	Mature miRNA	Star miRNA	From 5' end	From 3' end	Mature miRNA	Loop region	Star miRNA	Total	Spans mature to star	Mature miRNA	Mature %	Star miRNA	Star %	Mature miRNA	Star miRNA	pre-miRNA
sca-mir-temp-1	sca-mir-temp-1	SC_scaffold35455_10633	76396.8	22	4	22	73	2	3	3	35	32	149826	0	13	149839	0	148861	0.9936	13	1	uagauugggcuuggucggcaga	ugcugagcaugcccgcucuaca	uagauugggcuuggucggcagacagaaagagggucaaugguggcccuagucugcugagcaugcccgcucuaca	aqu-miR-2016
sca-mir-temp-2	sca-mir-temp-2	SC_scaffold3732_3665	43810.8	22	3	22	70	2	3	3	34	31	72393	0	13530	85923	338	71255	0.9843	13290	0.9823	uagauugggcuuggucggcagg	ugccaaacaaguccgaucuaca	uagauugggcuuggucggcaggaagagaggcgauuguuaaucgcguccugccaaacaaguccgaucuaca	aqu-miR-2016
sca-mir-temp-3	sca-mir-temp-3	SC_scaffold24463_9577	23412.4	21	4	21	69	2	1	1	33	30	34692	0	11221	45913	0	34681	0.9997	11063	0.9859	ugguggucgguguuuugugga	cacaaaacaucguccaccacu	cacaaaacaucguccaccacuagcaccgaagcuuugaaaagcagccagugguggucgguguuuugugga	aqu-miR-2021
sca-mir-temp-4	sca-mir-temp-4	SC_scaffold1524_1893	20076.3	21	5	21	72	2	2	2	34	31	39043	0	326	39369	0	38784	0.9934	5	0.0153	aaagugaucggguugccgucu	gcggcagcuugcucacuucga	aaagugaucggguugccgucugagcaccaaaagcugugaaggcuugcucacgcggcagcuugcucacuucga	aqu-miR-2019
sca-mir-temp-5	sca-mir-temp-5a	SC_scaffold29676_10035	19468.3	21	8	21	74	2	1	1	33	31	34047	0	4129	38176	0	34026	0.9994	2283	0.5529	ucauguauuguggaggggaga	acccuuccaugauacgugaca	ucauguauuguggaggggagaggggagauguguugcaggaaaaacacuaccucacccuuccaugauacgugaca	aqu-miR-2015
	sca-mir-temp-5b	SC_scaffold78442_15044	17773.9	21	6	21	72	2	0	0	33	31	34047	0	806	34853	0	34026	0.9994	806	1	ucauguauuguggaggggaga	ucucuuccaugauacgugaca	ucauguauuguggaggggagagggagagagugugccaacccacauuuccucucucuuccaugauacgugaca
	sca-mir-temp-5c	SC_scaffold29676_10033	17537.8	21	4	21	72	2	0	0	35	31	34066	0	324	34390	0	34045	0.9994	319	0.9846	ucauguauuguggaggggaga	uccuuuccaugauacgugaca	ucauguauuguggaggggagaggaaacaguugucuuguugaagacauucucuccuuuccaugauacgugaca
sca-mir-temp-6	sca-mir-temp-6-1	SC_scaffold54254_12294	9162.1	21	5	20	69	2	1	0	32	30	17879	0	82	17961	0	17879	1	0	0	uaccugugcaccugugugccc	gcacacaggguauggguggu	gcacacaggguauggguggugcucacaaggcugacuaauagccugcacuaccugugcaccugugugccc	aqu-miR-2017
	sca-mir-temp-6-2	SC_scaffold116012_19169	9161.9	21	7	20	71	2	1	0	32	30	17879	0	82	17961	0	17879	1	0	0	uaccugugcaccugugugccc	gcacacaggguauggguggu	gcacacaggguauggguggugcucacaaggcugacuguaauagccugcacuaccugugcaccugugugccc
sca-mir-temp-7	sca-mir-temp-7-1	SC_scaffold79270_15142	820	21	4	21	87	2	2	2	42	39	1537	0	62	1599	0	1531	0.9961	62	1	uggguagugugucuuuucgga	cgagaaggcagacuccccagc	uggguagugugucuuuucggaagaacaagguuccacugaccugggugcagugcaaggaacagcuuccgagaaggcagacuccccagc	aqu-miR-2020
	sca-mir-temp-7-2	SC_scaffold57506_12601	820	21	4	21	87	2	2	2	42	39	1537	0	62	1599	0	1531	0.9961	62	1	uggguagugugucuuuucgga	cgagaaggcagacuccccagc	uggguagugugucuuuucggaagaacaagguuccacugaccugggugcagugcaaggaacagcuuccgagaaggcagacuccccagc
sca-mir-temp-8	sca-mir-temp-8	SC_scaffold73063_14387	798.6	17	3	21	75	2	1	5	33	37	1528	5	39	1572	0	1528	1	0	0	cggggcguggcgcagcc	uucgaauccagucgccccgac	cggggcguggcgcagccugguagcgcgcuucguucgggacgaagaggucgcugguucgaauccagucgccccgac
sca-mir-temp-11	sca-mir-temp-11	SC_scaffold119839_19662	89.2	25	3	27	87	2	8	10	42	40	184	0	5	189	0	184	1	0	0	aauagaaccacgauacagcuugccu	gcaguugauaacgagccguucagcauu	gcaguugauaacgagccguucagcauuguucauggaguuggcuucaagcauuugaugaacucaauagaaccacgauacagcuugccu
sca-mir-temp-12	sca-mir-temp-12	SC_scaffold18763_8951	12.1	21	3	21	70	2	0	0	32	33	11	0	9	20	0	11	1	0	0	cucucaagcucugaauaagcu	cuuauucagagcuugagagag	cucucaagcucugaauaagcugagggccucucuggaagagaaaucacagcuuauucagagcuugagagag
sca-mir-temp-13	sca-mir-temp-13	SC_scaffold4858_4822	5.6	18	7	17	72	2	2	1	33	30	2515	0	0	2515	0	2515	1	0	0	ugucggagccggagguuc	aucucugacucgacaca	ugucggagccggagguuccggagcggcagagagccacauaagcucaugcuucgggaucucugacucgacaca	aqu-miR-2018
As per miRNA nomenclature convention, identical miRNAs that are transcribed from different genomic loci have been given suffixes of "-1", "-2", etc.; similar miRNAs are given suffixes of "a", "b", etc.
Temporary pre-miRNA names are assigned based on miRDeep2 scores, in descending order.
Predicted miRNAs that DO NOT fit bona fide criteria
miRNA ID	Full miRNA ID	miRDeep2 outputs		Sequence lengths (bp)					Mismatches in stem (bp)		Distance to terminal loop (bp)		Read counts					Reads that share same 5' start				Full sequences			Reason for exclusion
		Annotation	Score	Mature miRNA	Terminal loop	Star miRNA	pre-miRNA	3' overhang	Mature miRNA	Star miRNA	From 5' end	From 3' end	Mature miRNA	Loop region	Star miRNA	Total	Spans mature to star	Mature miRNA	Mature %	Star miRNA	Star %	Mature miRNA	Star miRNA	pre-miRNA
sca-mir-temp-10	sca-mir-temp-10	SC_scaffold118011_19394	130.8	17	7	16	52	2	4	2	18	25	204	0	56	260	0	149	0.7304	56	1	uaugaccucugggccca	ggcucagaggcuguca	ggcucagaggcugucaccaaaagcuguggugaacuuaugaccucugggccca	The read counts do not support consistent (> 80%) 5' end processing of the candidate mature miRNA.
sca-mir-temp-9	sca-mir-temp-9	SC_scaffold90749_16196	179	18	7	19	42	2	0	1	16	17	299	0	58	357	0	274	0.9164	0	0	ccuccgcccgcugccacc	uggcggcgggcgggcggaa	uggcggcgggcgggcggaaagaggccuccgcccgcugccacc	Overall length of these pre-miRNAs are too short (< 45 bp), unlikely that they will be recognised by the miRISC complex.
