# Supplementary material for: miRNA Repertoires of Demosponges Stylissa carteri and Xestospongia testudinaria
Source: PLoS One. 2016 Feb 12;11(2):e0149080. doi: 10.1371/journal.pone.0149080 (PMC4752309; doi:10.1371/journal.pone.0149080)
Supplement: S2 Table — (XLSX) [file pone.0149080.s013.xlsx]

## Sheet: xte_miRNA_details
Xestospongia tetsudinaria: Predicted bona fide miRNAs
miRNA ID	Occurences in genome	miRDeep2 outputs		Sequence lengths (bp)					Mismatches in stem (bp)		Distance to terminal loop (bp)		Read counts					Reads that share same 5' start				Full sequences			Remarks
		Annotation	Score	Mature miRNA	Terminal loop	Star miRNA	pre-miRNA	3' overhang	Mature miRNA	Star miRNA	From 5' end	From 3' end	Mature miRNA	Loop region	Star miRNA	Total	Spans mature to star	Mature miRNA	Mature %	Star miRNA	Star %	Mature miRNA	Star miRNA	pre-miRNA
xte-mir-temp-1	xte-mir-temp-1	XT_scaffold120022_21036	745492	22	6	22	77	2	1	1	36	33	1462151	68	21	1462240	0	1458841	0.9977	9	0.4286	uagauugggcuuggucggcaga	ugcuggugaaguccagucuaca	uagauugggcuuggucggcagauggucagaaaccacauauuguugugguaacaucugcuggugaaguccagucuaca	aqu-miR-2016
xte-mir-temp-2	xte-mir-temp-2	XT_scaffold3709_3067	97126.8	21	5	21	85	2	2	2	39	39	189312	0	1189	190501	0	188877	0.9977	0	0	aaagugaucggguugccgucu	acgguagcuuguucacuuaga	aaagugaucggguugccgucugagcuaugaaaagccaggcgguaagcuaaaggcucucgcucacacgguagcuuguucacuuaga	aqu-miR-2019
xte-mir-temp-3	xte-mir-temp-3	XT_scaffold6314_4900	63150.3	21	5	21	53	2	2	2	22	24	123398	0	466	123864	0	122968	0.9965	389	0.8348	cagauggacagaguagagagu	ucuuuacuguguccaucucgu	ucuuuacuguguccaucucguacuagcuguaccagauggacagaguagagagu
xte-mir-temp-4	xte-mir-temp-4	XT_scaffold142384_23212	23671.9	21	3	21	86	2	1	1	40	41	45845	130	447	46422	0	45812	0.9993	361	0.8076	ucauguauuguggaggggaga	accuuuccauaguacaugaca	ucauguauuguggaggggagaggacucgaagagugggacuucugaagucucuagacucuguccucaccuuuccauaguacaugaca	aqu-miR-2015
xte-mir-temp-5	xte-mir-temp-5	XT_scaffold113995_20053	22848.4	20	4	20	52	2	1	1	22	24	44737	0	77	44814	0	43919	0.9817	0	0	auauagauaccaauaggauu	uccuauugguaucuauacga	auauagauaccaauaggauuaaguauacuuaauccuauugguaucuauacga
xte-mir-temp-6	xte-mir-temp-6	XT_scaffold5756_4487	13544.2	21	14	21	76	2	2	2	31	29	25843	78	636	26557	0	25789	0.9979	636	1	ugguggucgguguuucgugga	cgcggagccucgacccccauc	cgcggagccucgacccccaucucaucauauccccuaauuauaucaaggaccgagaugguggucgguguuucgugga	aqu-miR-2021
xte-mir-temp-7	xte-mir-temp-7	XT_scaffold6314_4897	5813.1	21	5	21	53	2	3	3	22	24	11239	0	161	11400	0	10111	0.8996	161	1	gagauggacacaguaaagagu	ucucuacucuguccaucuggu	ucucuacucuguccaucugguacagcuaguacgagauggacacaguaaagagu
xte-mir-temp-8	xte-mir-temp-8	XT_scaffold2525_2269	2769.1	21	6	21	65	2	1	1	29	28	5416	0	6	5422	0	5373	0.9921	6	1	uggguagugugucuuuucgga	cggaaaggcauacuaaccagc	uggguagugugucuuuucggaaaaauguucaguuaaggauuuuccggaaaggcauacuaaccagc	aqu-miR-2020
xte-mir-temp-12	xte-mir-temp-12	XT_scaffold51511_13086	349.3	19	7	18	76	2	1	0	32	35	581	68	34	683	0	480	0.8262	0	0	ccggccaugccuucguacc	ugcgaagcauggccgggc	ugcgaagcauggccgggcgccggggauuguggugaugaagaccuccaguguaccggcccggccaugccuucguacc
xte-mir-temp-16	xte-mir-temp-16	XT_scaffold360_428	176.8	20	5	18	82	2	6	4	38	37	218	70	67	355	0	218	1	0	0	accccucugcugcuuuuuug	cgcgagcgcagaugguac	cgcgagcgcagaugguacugcauuggagacgaugugggagaguaugccgccgccaacgcucuaccccucugcugcuuuuuug
xte-mir-temp-19	xte-mir-temp-19-1	XT_scaffold1967_1788	162	17	6	17	61	2	4	4	25	28	273	10	33	316	0	260	0.9524	0	0	caauucuggauuccggc	cgguauccaggacuucc	cgguauccaggacuuccggcuaugauugcauugucuugaccaaccaauucuggauuccggc
	xte-mir-temp-19-2	XT_scaffold1967_1786	155.2	17	6	17	61	2	4	4	25	28	265	10	33	308	0	260	0.9811	0	0	caauucuggauuccggc	cgguauccaggacuucc	cgguauccaggacuuccggcuaugauugcauugucuugaccaaccaauucuggauuccggc
xte-mir-temp-20	xte-mir-temp-20	XT_scaffold63914_14480	129	21	4	21	58	2	2	2	25	27	229	0	21	250	0	217	0.9476	21	1	uuccaaucccgauuacguagu	uacguaaccggcauuggaaac	uacguaaccggcauuggaaacggaucacgugauccguuuccaaucccgauuacguagu
xte-mir-temp-27	xte-mir-temp-27-1	XT_scaffold107371_18986	60.1	19	3	19	76	2	2	2	34	37	108	0	8	116	0	103	0.9537	8	1	auccuguucauccauguaa	acauggauauacaggaugg	acauggauauacaggauggacaggauuaaucugauuccaucagaaacaauccuguuuauccuguucauccauguaa
	xte-mir-temp-27-2	XT_scaffold189944_30747	59.7	19	10	19	64	2	2	2	25	27	108	0	8	116	0	103	0.9537	8	1	auccuguucauccauguaa	acauggauauacaggaugg	acauggauauacaggauggacaggauugaaauaauuauccuguauauccuguucauccauguaa
xte-mir-temp-31	xte-mir-temp-31	XT_scaffold63288_14412	33.4	19	3	19	73	2	3	3	32	36	57	0	8	65	0	57	1	8	1	auccuguucauccauguaa	acauggaaacacaggaugu	acauggaaacacaggauguacaggauaaaaugauaaucaauacauauccuguuuauccuguucauccauguaa
xte-mir-temp-34	xte-mir-temp-34	XT_scaffold3811_3099	28.8	20	14	20	50	2	4	4	16	18	46	0	9	55	0	46	1	0	0	acagcaucuggguggacacc	agcccaccugggugcuggaa	agcccaccugggugcuggaacgcaauccuuacagcaucuggguggacacc
xte-mir-temp-35	xte-mir-temp-35	XT_scaffold113413_19615	28.4	23	3	24	50	2	3	4	21	24	49	0	7	56	0	49	1	0	0	ugccccguacauagccucugauu	ucuuguaggcuguuacggggcuua	ugccccguacauagccucugauugaaucuuguaggcuguuacggggcuua
xte-mir-temp-39	xte-mir-temp-39	XT_scaffold65658_14621	17.1	17	3	17	67	2	1	1	30	32	26	0	5	31	0	21	0.8077	5	1	agggacgcagagcgcuc	guacucugcgucucugc	agggacgcagagcgcucagagaugcgcagaguaucucugcgaaccuccgcguacucugcgucucugc
xte-mir-temp-44	xte-mir-temp-44	XT_scaffold20046_8139	11.2	24	5	21	83	2	4	1	39	37	16	0	5	21	0	16	1	5	1	cucuaccgcugaugaggaggcacu	cgcccccaucagcggagaguu	cucuaccgcugaugaggaggcacuccacguuaaauacgcugacgaggcauauugcaucggaccgcccccaucagcggagaguu
xte-mir-temp-46	xte-mir-temp-46	XT_scaffold16972_7461	7.9	20	6	23	87	2	5	8	41	38	16	0	8	24	0	16	1	8	1	ugaacugugauuccugggau	cccaucuguggcgucggcucagc	cccaucuguggcgucggcucagcgcaaagucaguagccaguuuuuaguaacggcaacggcuuuugucugaacugugauuccugggau
As per miRNA nomenclature convention, identical miRNAs that are transcribed from different genomic loci have been given suffixes of "-1", "-2", etc.; similar miRNAs are given suffixes of "a", "b", etc.
Temporary pre-miRNA names are assigned based on miRDeep2 scores, in descending order.
Predicted miRNAs that DO NOT fit bona fide criteria
miRNA ID	Full miRNA ID	miRDeep2 outputs		Sequence lengths (bp)					Mismatches in stem (bp)		Distance to terminal loop (bp)		Read counts					Reads that share same 5' start				Full sequences			Reason for exclusion
		Annotation	Score	Mature miRNA	Terminal loop	Star miRNA	pre-miRNA	3' overhang	Mature miRNA	Star miRNA	From 5' end	From 3' end	Mature miRNA	Loop region	Star miRNA	Total	Spans mature to star	Mature miRNA	Mature %	Star miRNA	Star %	Mature miRNA	Star miRNA	pre-miRNA
xte-mir-temp-9	xte-mir-temp-9	XT_scaffold86356_16862	504.7	25	5	28	58	4	11	12	23	28	981	0	7	988	21	981	1	0	0	aaugucuaccaucgcccccgggacc	uucuauagggcggugccucuccagaugg	aaugucuaccaucgcccccgggaccuugaguucuauagggcggugccucuccagaugg	These miRNAs do not have a 2 nt 3' overhang, preventing the PAZ domain in Dicers from correctly binding to these miRNAs.
xte-mir-temp-15	xte-mir-temp-15	XT_scaffold52403_13201	191.3	20	4	19	63	3	5	5	27	30	352	28	6	386	0	265	0.7528	6	1	cgagaaucgaacggccaugu	augccguaucggaccuggg	augccguaucggaccugggcgcgcguuuucuaaagcuagaacccgagaaucgaacggccaugu
xte-mir-temp-21	xte-mir-temp-21	XT_scaffold132751_22292	105.9	20	4	21	79	0	4	3	36	37	138	0	67	205	0	128	0.9275	19	0.2836	cuugucgaaguggccgcagc	uacgcggcacuucgacaggcu	uacgcggcacuucgacaggcucggugcccgguggcugcgcucaguaccuggccacugagcuugucgaaguggccgcagc
xte-mir-temp-25	xte-mir-temp-25	XT_scaffold11026_5996	65.2	21	4	23	50	3	5	6	20	24	120	0	14	134	0	115	0.9583	0	0	cuacccgauuaugacucugcu	caaggucaucgugcgggacgguc	cuacccgauuaugacucugcugcggggcaaggucaucgugcgggacgguc
xte-mir-temp-26	xte-mir-temp-26	XT_scaffold30494_9981	60.1	20	6	17	43	-1	6	5	18	17	111	0	15	126	0	111	1	0	0	cuacgacaugauguuccacc	aaggacucgucgucggc	cuacgacaugauguuccaccaggucgaaggacucgucgucggc
xte-mir-temp-29	xte-mir-temp-29	XT_scaffold187178_29731	35.3	21	4	19	78	1	3	2	36	36	56	0	11	67	0	28	0.5	11	1	cugcggccacuucgacaagcu	ccugucgaagugccgcgua	cugcggccacuucgacaagcucaguggccaaguacugagcucaggcaccgggcacugagccugucgaagugccgcgua
xte-mir-temp-37	xte-mir-temp-37	XT_scaffold127678_21781	21	24	8	24	52	4	6	8	20	22	43	0	5	48	0	16	0.3721	0	0	uccgguaccgcugugaacgcgucc	gcguagucgaugcacaaccgguug	gcguagucgaugcacaaccgguugauauuccgguaccgcugugaacgcgucc
xte-mir-temp-42	xte-mir-temp-42	XT_scaffold91911_17468	13	19	4	19	40	-1	2	4	16	18	13	0	11	24	0	13	1	0	0	uaguguacgacgcccugcu	cggggauugucguaccacc	uaguguacgacgcccugcuugcggggauugucguaccacc
xte-mir-temp-11	xte-mir-temp-11-1	XT_scaffold113668_19866	374.7	17	4	17	36	2	0	0	14	16	485	0	250	735	6	332	0.6845	13	0.052	ucacgcgacuucugcua	gcagaagucgcgugaaa	gcagaagucgcgugaaaagucacgcgacuucugcua	The read counts do not support consistent (> 80%) 5' end processing of the candidate mature miRNA.
	xte-mir-temp-11-2	XT_scaffold113668_19865	365.1	17	4	17	36	2	0	0	14	16	467	0	250	717	6	321	0.6874	13	0.052	ucacgcgacuucugcua	gcagaagucgcgugaaa	gcagaagucgcgugaaaagucacgcgacuucugcua
xte-mir-temp-14	xte-mir-temp-14	XT_scaffold117673_20690	212	23	8	26	83	2	1	4	37	36	409	0	5	414	0	272	0.665	0	0	caccggaaugugaccuugcgcca	gcggaaggucacauucuggcuaugga	gcggaaggucacauucuggcuauggaacgggggcgagcaggcgaacgcuacauucucgggcaccggaaugugaccuugcgcca
xte-mir-temp-18	xte-mir-temp-18	XT_scaffold181348_28257	170.3	20	10	20	42	2	4	4	14	16	232	0	99	331	0	148	0.6379	67	0.6768	caacucccucgguccacaca	gguggaccgggggagcgccc	gguggaccgggggagcgcccaccaacucccucgguccacaca
xte-mir-temp-22	xte-mir-temp-22	XT_scaffold148305_23815	90.5	19	13	20	48	2	2	3	15	18	58	0	123	181	0	43	0.7414	45	0.3659	cgagggcgggguacuuucc	uaagucuccccguccucguc	cgagggcgggguacuuucccagccuccuuaagucuccccguccucguc
xte-mir-temp-23	xte-mir-temp-23	XT_scaffold24979_8991	85.8	20	3	20	87	2	2	2	38	44	57	0	110	167	0	38	0.6667	9	0.0818	ucaacugcguaacuccuauc	uaggacuuacgcacuugaac	uaggacuuacgcacuugaaccugucauugcgagcacagcgcggcaaucucguagcgugagcaggcgcucaacugcguaacuccuauc
xte-mir-temp-28	xte-mir-temp-28	XT_scaffold122122_21245	35.7	17	7	17	69	2	2	2	29	31	59	0	8	67	0	47	0.7966	0	0	gcaggaaggggggcuag	ggcccccuuuccgaugc	ggcccccuuuccgaugcggaaagagggagcagaagcgguuccccccuuccucgcaggaaggggggcuag
xte-mir-temp-33	xte-mir-temp-33	XT_scaffold108556_19079	29.7	21	4	20	79	2	3	2	36	37	45	0	11	56	0	28	0.6222	11	1	cugcggccacuucgacaagcu	ccugucgaagugccgcguaa	cugcggccacuucgacaagcucaguggccagguauugagcucggucaccgggcacugagccugucgaagugccgcguaa
xte-mir-temp-38	xte-mir-temp-38	XT_scaffold3561_3031	17.8	20	3	20	45	2	6	6	19	21	32	0	10	42	0	21	0.6562	10	1	cuacgaacugacuaucgacu	ucgugggucgggacguucuc	ucgugggucgggacguucucaaagacuacgaacugacuaucgacu
xte-mir-temp-40	xte-mir-temp-40	XT_scaffold1710_1519	14.6	18	4	18	55	2	13	0	30	19	18	0	12	30	0	7	0.3889	5	0.4167	uugaccaacaacucgccu	acgaguuguuggucaaaa	uugaccaacaacucgccucugauacuuuugcuaaagcacgaguuguuggucaaaa
xte-mir-temp-41	xte-mir-temp-41	XT_scaffold191262_31168	13.1	22	5	22	66	2	9	2	32	27	21	0	5	26	0	15	0.7143	0	0	agugaaacccaacgcuuugauu	auguaaaguuggguuucacuau	agugaaacccaacgcuuugauuuggaaucucggggaugcugagcauguaaaguuggguuucacuau
xte-mir-temp-10	xte-mir-temp-10	XT_scaffold113668_19867	454.5	18	4	18	38	2	0	0	15	17	577	0	315	892	0	530	0.9185	315	1	agcagaagucgcgugacu	ucacgcgacuucugcuau	agcagaagucgcgugacuuuucacgcgacuucugcuau	Overall length of these pre-miRNAs are too short (< 45 bp), unlikely that they will be recognised by the miRISC complex.
xte-mir-temp-13-1	xte-mir-temp-13-1	XT_scaffold31652_10151	312.5	17	4	17	36	2	1	1	14	16	361	0	250	611	6	310	0.8587	13	0.052	ucacgcgaccucugcuu	gcagaagucgcgugaaa	gcagaagucgcgugaaaagucacgcgaccucugcuu
	xte-mir-temp-13-2	XT_scaffold31652_10152	311	17	4	17	36	2	1	1	14	16	361	0	250	611	6	310	0.8587	13	0.052	ucacgcgaccucugcuu	gcagaagucgcgugaaa	gcagaagucgcgugaaaagucacgcgaccucugcuu
xte-mir-temp-17	xte-mir-temp-17-1	XT_scaffold31652_10153	173.4	17	4	17	36	2	0	0	14	16	315	0	23	338	0	315	1	0	0	ucacgcgacuucugcua	gcagaggucgcgugacu	gcagaggucgcgugacuuuucacgcgacuucugcua
	xte-mir-temp-17-2	XT_scaffold31652_10154	172.4	17	4	17	36	2	0	0	14	16	315	0	23	338	0	315	1	0	0	ucacgcgacuucugcua	gcagaggucgcgugacu	gcagaggucgcgugacuuuucacgcgacuucugcua
xte-mir-temp-24	xte-mir-temp-24	XT_scaffold165533_25895	72.1	18	3	18	39	2	1	1	16	18	121	0	26	147	0	116	0.9587	0	0	cuuccgucgaaugcgauc	ucgcuuucggcggaaggu	cuuccgucgaaugcgaucuugucgcuuucggcggaaggu
xte-mir-temp-30	xte-mir-temp-30	XT_scaffold10978_5967	34.7	19	7	19	41	2	2	2	15	17	61	0	5	66	0	61	1	0	0	cggcugucgaaccgucgcu	ggacgguucgacagccugg	ggacgguucgacagccuggucgcggcugucgaaccgucgcu
xte-mir-temp-32	xte-mir-temp-32	XT_scaffold188885_30259	32.4	18	6	18	42	2	1	1	16	18	38	0	24	62	0	38	1	0	0	cgucuguucgagcagguc	ccugccugaacagacgac	cgucuguucgagcaggucccugcaccugccugaacagacgac
xte-mir-temp-36	xte-mir-temp-36-1	XT_scaffold186428_29562	23.1	18	3	18	37	2	0	0	15	17	37	0	7	44	0	37	1	0	0	cguaguggaaaccgggug	cccgguuuccacuacgaa	cguaguggaaaccgggugacccgguuuccacuacgaa
	xte-mir-temp-36-2	XT_scaffold186428_29561	22.8	18	3	18	37	2	0	0	15	17	37	0	7	44	0	37	1	0	0	cguaguggaaaccgggug	cccgguuuccacuacgaa	cguaguggaaaccgggugacccgguuuccacuacgaa
xte-mir-temp-43	xte-mir-temp-43	XT_scaffold62305_14295	11.7	18	8	16	36	2	6	4	11	15	21	0	12	33	0	21	1	0	0	uuggcguauaucuggagc	uccauguaguccuucu	uccauguaguccuucucuuuggcguauaucuggagc
xte-mir-temp-45	xte-mir-temp-45	XT_scaffold2289_1995	9	20	8	20	42	2	3	3	15	17	21	0	5	26	0	21	1	0	0	cuugucguugaagggcuccu	auguccuugaugacguagaa	cuugucguugaagggcuccucgauguccuugaugacguagaa
																									aqu-miR-2019
